# Supplementary material for: Transcriptional regulation of disease-relevant microglial activation programs
Source: bioRxiv. 2025 Oct 27:2025.10.12.681832. Preprint. [Version 2] doi: 10.1101/2025.10.12.681832 (PMC12632903; doi:10.1101/2025.10.12.681832)
Supplement: Supplement 1 [file media-4.xlsx]

## Sheet: iTF-MG DEGs
perturbed_gene	gene_name	log2fc	beta_weight	p_value	DE_method	adj_p_value
ARID2	RPS3AP28	1.60495	1.07758	6.71891e-16	weighted	1.09774e-11
ARID2	NDC80	0.356521	0.410186	1.59437e-07	weighted	0.00130244
ARID2	COL1A1	0.194983	0.133152	3.95012e-06	weighted	0.0215124
ARID2	RPS2P48	2.70636	0.764318	9.31195e-06	weighted	0.0333011
ARID2	AURKB	0.173431	0.399777	1.01913e-05	weighted	0.0333011
ARID2	NCAPG	0.4569	0.231986	2.18408e-05	weighted	0.0594725
ARID2	KIF11	0.298875	0.333837	3.55381e-05	weighted	0.082946
ARID2	CLSTN2	0.602128	0.725961	7.88028e-05	weighted	0.159951
ARID2	NGF	1.67046	2.03385	8.81109e-05	weighted	0.159951
ARID2	LINC02029	1.69029	2.50247	0.000115256	weighted	0.188305
ARID2	SPARC	0.0917271	0.0768321	0.0001353	weighted	0.200958
ARID2	KIF14	0.54514	0.383229	0.000312417	weighted	0.407861
ARID2	TPM1	0.0167701	0.0803697	0.000324532	weighted	0.407861
ARID2	LHX1-DT	2.01366	2.47746	0.000455149	weighted	0.531159
ARID2	PTPRN	1.63889	0.685538	0.000623388	weighted	0.672011
ARID2	ANLN	0.376659	0.276812	0.000658109	weighted	0.672011
ARID2	BNC1	1.37643	1.674	0.000959645	weighted	0.922275
ARID2	FOXD2	-0.519998	1.05516	0.00139798	weighted	1
ARID2	ELN	0.845578	2.30149	0.00152745	weighted	1
ARID2	DIRAS1	1.11453	1.11978	0.00168824	weighted	1
ARID2	MXRA8	0.366968	0.309734	0.00173799	weighted	1
ARID2	LINC00622	1.60342	1.01002	0.0018234	weighted	1
ARID2	VCAN	0.146161	0.157259	0.00250205	weighted	1
ARID2	CALD1	-0.0318624	0.0471848	0.00269808	weighted	1
ARID2	BUB1B	0.375061	0.241282	0.00280711	weighted	1
ARID2	LEFTY1	1.19054	0.527881	0.00307555	weighted	1
ARID2	TPM2	0.046317	0.10758	0.00307611	weighted	1
ARID2	ITGB6	1.77331	0.936032	0.0033408	weighted	1
ARID2	UCHL1	0.0214891	0.105431	0.0036749	weighted	1
ARID2	SLC10A4	0.896271	1.83605	0.00368386	weighted	1
ARID2	DLGAP5	0.247645	0.191138	0.00417421	weighted	1
ARID2	SYCP2	2.10687	1.77114	0.00459317	weighted	1
ARID2	KIF2C	0.696108	0.282424	0.00490588	weighted	1
ARID2	CCNA2	0.247817	0.214275	0.00523701	weighted	1
ARID2	HMMR	0.360315	0.230464	0.00530998	weighted	1
ARID2	LEFTY2	0.312185	0.104011	0.00541221	weighted	1
ARID2	CENPA	0.43059	0.453092	0.00696246	weighted	1
ARID2	LEF1	0.838605	2.34843	0.00712164	weighted	1
ARID2	NPTX1	0.0797414	2.42701	0.00723428	weighted	1
ARID2	TRPM8	1.40638	1.91607	0.00728217	weighted	1
ARID2	NRP2	0.13843	0.0860753	0.00743699	weighted	1
ARID2	LAPTM5	0.00347307	-0.0443365	0.00756952	weighted	1
ARID2	PLK1	0.457785	0.20438	0.00779702	weighted	1
ARID2	MYL9	0.0270407	0.0875932	0.00864369	weighted	1
ARID2	GPX8	0.0113351	0.131668	0.00906153	weighted	1
ARID2	COL1A2	0.0259611	0.0640197	0.00992034	weighted	1
ARID2	TAGLN	0.223931	0.107422	0.0106847	weighted	1
ARID2	FAM240C	0.888458	1.5422	0.0109812	weighted	1
ARID2	CYBB	-0.0212979	-0.0490691	0.0110031	weighted	1
ARID2	PLEK	0.0243175	-0.0539933	0.0118663	weighted	1
ARID2	C1QB	-0.127927	-0.0512172	0.0119477	weighted	1
ARID2	LINC02050	1.99823	1.16516	0.013609	weighted	1
ARID2	CRABP1	0.921088	0.276234	0.0139216	weighted	1
ARID2	LINC01945	2.57734	0.602978	0.0146695	weighted	1
ARID2	TTK	0.320764	0.260099	0.0163945	weighted	1
ARID2	ZNF665	1.79308	0.820379	0.0166146	weighted	1
ARID2	EYS	1.35136	2.02596	0.0167383	weighted	1
ARID2	APOBR	-0.00035074	-0.123972	0.0169005	weighted	1
ARID2	KNL1	0.39628	0.171973	0.0169603	weighted	1
ARID2	TSPAN18	0.314059	0.265856	0.0187166	weighted	1
ARID2	BCAT1	0.314471	0.112406	0.0194775	weighted	1
ARID2	IGSF6	-0.0172684	-0.0473072	0.0201441	weighted	1
ARID2	SLC38A1	0.18595	0.142233	0.0201524	weighted	1
ARID2	MX1	-0.0177953	-0.036428	0.0201999	weighted	1
ARID2	KREMEN2	2.02847	0.72707	0.0206925	weighted	1
ARID2	IFIH1	-0.0802468	-0.0939848	0.0207609	weighted	1
ARID2	HSPA5-DT	0.116801	1.09906	0.0207836	weighted	1
ARID2	ARHGAP29	0.538566	0.254813	0.020907	weighted	1
ARID2	CAVIN1	0.0857584	0.0869734	0.0209264	weighted	1
ARID2	SLA	0.0171439	-0.0594326	0.0216261	weighted	1
ARID2	SHCBP1	0.233259	0.290711	0.0239606	weighted	1
ARID2	COL5A1	0.336236	0.119958	0.0247354	weighted	1
ARID2	MAP1B	0.565118	0.196643	0.0256252	weighted	1
ARID2	AIF1	-0.0310065	-0.035924	0.027043	weighted	1
ARID2	CD40	8.22101e-06	-0.047109	0.0273358	weighted	1
ARID2	CDH6	0.620422	0.238667	0.0276251	weighted	1
ARID2	OTULINL	-0.0448113	-0.0522911	0.0279159	weighted	1
ARID2	OLR1	0.0232044	-0.0528839	0.0281111	weighted	1
ARID2	CTSC	-0.0231244	-0.0323434	0.0281338	weighted	1
ARID2	ARHGAP26-IT1	0.241091	1.87758	0.0285086	weighted	1
ARID2	HNRNPH1P1	1.10071	0.843126	0.0309416	weighted	1
ARID2	TAS2R46	1.56785	1.51599	0.0311292	weighted	1
ARID2	HSPB1	0.113418	0.033014	0.0318789	weighted	1
ARID2	TCEAL7	2.98507	1.00507	0.0320639	weighted	1
ARID2	ZNF483	0.459452	0.805309	0.0326127	weighted	1
ARID2	YWHAH	0.00329656	-0.032426	0.0327304	weighted	1
ARID2	CCL2	-0.0349985	-0.0305118	0.0331584	weighted	1
ARID2	MITA1	0.186515	0.672873	0.0332465	weighted	1
ARID2	MGAT4A	-0.1234	-0.0546493	0.0332627	weighted	1
ARID2	PALD1	0.00665865	-0.0620189	0.0337144	weighted	1
ARID2	TGFBI	-0.0244065	-0.0347826	0.0354143	weighted	1
ARID2	RGS10	0.0302485	-0.0369818	0.035605	weighted	1
ARID2	IGDCC4	-0.0547382	0.314262	0.0356982	weighted	1
ARID2	PBK	0.111237	0.236601	0.0363673	weighted	1
ARID2	LINC01854	0.365456	1.45732	0.0364042	weighted	1
ARID2	TYROBP	-0.00807218	-0.0344247	0.0370273	weighted	1
ARID2	TMEFF2	1.70068	0.403991	0.0371639	weighted	1
ARID2	IGFBP2	0.0771507	0.0247124	0.0382911	weighted	1
ARID2	TMEM176A	-0.144303	-0.0644694	0.0391949	weighted	1
ARID2	AHNAK	0.0891827	0.0610567	0.0393882	weighted	1
ARID2	LAP3	-0.0189712	-0.0309184	0.0394229	weighted	1
ARID2	MTND1P11	0.146597	1.74269	0.0396581	weighted	1
ARID2	FNDC1	0.000731912	-0.03806	0.0408128	weighted	1
ARID2	MBP	-0.0811955	-0.0551657	0.0409618	weighted	1
ARID2	CDCA5	1.12302	0.319727	0.0417231	weighted	1
ARID2	CDH2	0.710172	0.225741	0.0424927	weighted	1
ARID2	ASPM	0.230431	0.130478	0.04434	weighted	1
ARID2	GTSE1	-0.0464518	0.167639	0.0443803	weighted	1
ARID2	GIRGL	0.00490043	-0.147376	0.044909	weighted	1
ARID2	ASS1	0.157572	0.0879902	0.0450475	weighted	1
ARID2	CXCL1	0.0276465	-0.0514737	0.0460458	weighted	1
ARID2	CCL3	-0.115653	-0.0548566	0.0466008	weighted	1
ARID2	NCKAP1L	-0.0717558	-0.0565483	0.046831	weighted	1
ARID2	NPM1P37	2.47563	0.573857	0.0470881	weighted	1
ARID2	FKBP15	-0.0490735	-0.0544973	0.0474547	weighted	1
ARID2	ARHGDIB	-0.0446911	-0.040126	0.0481041	weighted	1
ARID2	EXOC3	-0.0155694	-0.0616618	0.0487217	weighted	1
ARID2	FYB1	0.00936859	-0.0441026	0.0487998	weighted	1
ARID2	LIPA	-0.0731841	-0.0333587	0.0489035	weighted	1
ARID2	NQO1	0.0986306	0.138934	0.048973	weighted	1
ARID2	RNF213	-0.0159788	-0.0333131	0.0492742	weighted	1
ARID2	CD53	0.00613493	-0.0376219	0.0496467	weighted	1
ARID2	FGL2	-0.0714367	-0.0464939	0.0507645	weighted	1
ARID2	A2M	-0.115571	-0.0408683	0.051396	weighted	1
ARID2	PALLD	0.032737	0.0722445	0.051446	weighted	1
ARID2	TCF15	2.8999	1.68752	0.0526458	weighted	1
ARID2	RNF149	-0.0621516	-0.0414973	0.0526604	weighted	1
ARID2	IFI27	-0.149152	-0.0332766	0.0533141	weighted	1
ARID2	SLC40A1	-0.0657016	-0.0355565	0.0533154	weighted	1
ARID2	LNCPRESS1	0.672437	1.37272	0.053549	weighted	1
ARID2	CCNB2	0.112866	0.159124	0.0536608	weighted	1
ARID2	RASL11B	2.26853	0.996245	0.0553317	weighted	1
ARID2	RARRES2	0.0626351	-0.0403969	0.0566092	weighted	1
ARID2	TFEC	-0.0367139	-0.0388223	0.056774	weighted	1
ARID2	SAT1	0.00809641	-0.0240989	0.0568193	weighted	1
ARID2	C5orf46	0.405775	0.170432	0.0568683	weighted	1
ARID2	DNAH5	1.04386	1.17069	0.0579612	weighted	1
ARID2	TMEM178A	0.557558	0.201351	0.0595385	weighted	1
ARID2	GIMAP1	0.00339468	-0.113056	0.0599466	weighted	1
ARID2	NRCAM	0.220761	1.42345	0.0602135	weighted	1
ARID2	SAMD9L	-0.0583604	-0.0574751	0.0609361	weighted	1
ARID2	PYCARD	0.0153046	-0.0448275	0.0624744	weighted	1
ARID2	CSF1R	-0.0105402	-0.0611889	0.0627132	weighted	1
ARID2	ITGA1	0.593076	0.204221	0.0631103	weighted	1
ARID2	RASSF2	0.0245907	-0.0697087	0.0647378	weighted	1
ARID2	SMC3	0.148366	0.0496282	0.0650905	weighted	1
ARID2	GM2A	-0.0498061	-0.0482017	0.065568	weighted	1
ARID2	SYCE3	1.41501	0.552115	0.0665915	weighted	1
ARID2	MYO1A	0.847503	0.980714	0.0668796	weighted	1
ARID2	SERPINB1	0.00839061	-0.0386004	0.0671743	weighted	1
ARID2	PRSS23	1.03663	0.232837	0.0672025	weighted	1
ARID2	FOS	0.0196074	-0.0380785	0.0672789	weighted	1
ARID2	RABGAP1L-DT	0.3559	0.584031	0.0677132	weighted	1
ARID2	APBB1IP	-0.0142038	-0.0373865	0.0688573	weighted	1
ARID2	GALNT13	0.433091	1.02475	0.0689131	weighted	1
ARID2	CRABP2	1.59105	0.260821	0.0690983	weighted	1
ARID2	GPR160	-0.0159042	-0.0549154	0.0695912	weighted	1
ARID2	S100A6	-0.0242695	-0.0246451	0.0700696	weighted	1
ARID2	VAMP8	-0.0490734	-0.0333527	0.0704638	weighted	1
ARID2	SLAMF7	-0.0940997	-0.0548752	0.0708648	weighted	1
ARID2	MIR223HG	-0.347911	-0.14767	0.0708686	weighted	1
ARID2	S100A12	1.24857	0.753255	0.0719296	weighted	1
ARID2	GLB1	-0.00465963	-0.0533817	0.0721585	weighted	1
ARID2	BSN-DT	1.69351	1.47683	0.0725437	weighted	1
ARID2	COL11A1	0.447457	0.180167	0.0736514	weighted	1
ARID2	TTTY10	2.03543	0.380225	0.0739202	weighted	1
ARID2	TOP2A	0.276045	0.0961206	0.077205	weighted	1
ARID2	TMEM176B	-0.133999	-0.0435786	0.0783352	weighted	1
ARID2	MFAP2	0.243337	0.107826	0.078507	weighted	1
ARID2	TAGLN2	0.0657448	0.033632	0.0789508	weighted	1
ARID2	TPX2	-0.0195995	0.0820044	0.0790038	weighted	1
ARID2	LCP1	-0.00848182	-0.0584099	0.0792289	weighted	1
ARID2	PPIF	-0.0298308	-0.048048	0.0796359	weighted	1
ARID2	FCGRT	-0.0453237	-0.0295031	0.079805	weighted	1
ARID2	DCDC1	1.02547	0.180215	0.0802619	weighted	1
ARID2	P2RY6	-0.0960948	-0.0450364	0.0810065	weighted	1
ARID2	LST1	-0.0813353	-0.0501019	0.0812105	weighted	1
ARID2	MKNK1	-0.00693262	-0.0498531	0.0814788	weighted	1
ARID2	RPL13AP9	1.99713	0.564433	0.0818775	weighted	1
ARID2	HPCA	2.67502	0.654477	0.0819625	weighted	1
ARID2	SLC15A3	0.0569472	-0.0525252	0.0847989	weighted	1
ARID2	ALOX5AP	-0.0407963	-0.0211256	0.0850337	weighted	1
ARID2	MNS1	0.848725	0.315761	0.0855527	weighted	1
ARID2	CTSH	-0.181776	-0.0568722	0.0856391	weighted	1
ARID2	PSAT1	0.480056	0.114301	0.0856956	weighted	1
ARID2	PLAAT3	-0.0726616	-0.0311133	0.0859114	weighted	1
ARID2	CORIN	1.06663	0.343506	0.0860087	weighted	1
ARID2	NR2F2	1.0402	0.251813	0.0861767	weighted	1
ARID2	RNASET2	-0.0579388	-0.0378587	0.0861884	weighted	1
ARID2	C1orf54	-0.071769	-0.0648142	0.0863491	weighted	1
ARID2	CTSL	-0.057429	-0.025995	0.0871946	weighted	1
ARID2	GRB2	0.0172532	-0.0269958	0.0873956	weighted	1
ARID2	M6PR	-0.0236928	-0.0240193	0.087591	weighted	1
ARID2	HMOX1	-0.0117703	-0.0316543	0.0880255	weighted	1
ARID2	DOCK2	-0.00353161	-0.0504893	0.088456	weighted	1
ARID2	HPGD	0.794956	0.313457	0.08868	weighted	1
ARID2	LINC02908	1.64305	1.10244	0.0902013	weighted	1
ARID2	KCNQ1OT1	0.0749801	0.0522209	0.0906181	weighted	1
ARID2	SLC7A7	-0.0463438	-0.03757	0.0908283	weighted	1
ARID2	CCNB1	0.0420404	0.0945807	0.0910642	weighted	1
ARID2	CPE	0.554031	0.196362	0.0921186	weighted	1
ARID2	TYMP	-0.00990396	-0.0269083	0.0928386	weighted	1
ARID2	SEPTIN11	0.067778	0.0391376	0.0944201	weighted	1
ARID2	BMP2K	-0.0418091	-0.041518	0.0945405	weighted	1
ARID2	ATP2C1	-0.0110225	-0.0368797	0.0947555	weighted	1
ARID2	BIRC5	0.592378	0.141583	0.0950706	weighted	1
ARID2	FAT3	0.8278	0.27235	0.095968	weighted	1
ARID2	ATP6V1F	-0.0280684	-0.0195399	0.0966655	weighted	1
ARID2	GNA15	0.521575	0.420688	0.0967898	weighted	1
ARID2	VCL	0.0402639	0.0485986	0.0972604	weighted	1
ARID2	RRM2	0.560626	0.145175	0.0974483	weighted	1
ARID2	ARL4AP2	2.04555	0.804501	0.0977638	weighted	1
ARID2	PBX1	0.430788	0.117058	0.0979548	weighted	1
ARID2	MAP4	-0.0053481	0.0361214	0.0981099	weighted	1
ARID2	C1QC	-0.076067	-0.0242429	0.0997995	weighted	1
ARID2	FGF18	-0.105491	0.557098	0.0998331	weighted	1
ARID2	WWTR1	0.7744	0.228097	0.100107	weighted	1
ARID2	ACTA2	0.42484	0.115595	0.10064	weighted	1
ARID2	PSTPIP2	0.029078	-0.0661121	0.10097	weighted	1
ARID2	BST2	-0.0591651	-0.0228405	0.101211	weighted	1
ARID2	PPP1R14B	0.0834517	0.0320878	0.101961	weighted	1
ARID2	PLSCR1	-0.00940526	-0.0262511	0.102653	weighted	1
ARID2	PRKCB	-0.102612	-0.130409	0.102731	weighted	1
ARID2	PTPRE	-0.0851331	-0.0331006	0.102899	weighted	1
ARID2	TTC3	0.0212619	0.035191	0.103285	weighted	1
ARID2	TUBA1A	0.038076	0.0367036	0.103565	weighted	1
ARID2	ADAM19	0.441646	0.108374	0.10384	weighted	1
ARID2	ZFP36L2	-0.0590501	-0.0249862	0.105158	weighted	1
ARID2	UQCC5	-0.0513582	-0.0407575	0.106287	weighted	1
ARID2	GLUL	-0.026328	-0.0329999	0.107423	weighted	1
ARID2	IFNGR2	-0.000231447	-0.0469972	0.10771	weighted	1
ARID2	IQGAP2	-0.0380202	-0.0355418	0.10772	weighted	1
ARID2	NES	0.462716	0.136561	0.108347	weighted	1
ARID2	LIN37	1.28518	0.477614	0.108723	weighted	1
ARID2	KLF7-IT1	2.82555	0.920769	0.109174	weighted	1
ARID2	CAPG	-0.03175	-0.0351918	0.109416	weighted	1
ARID2	IGFBP3	-0.0734825	0.101911	0.109786	weighted	1
ARID2	CST3	-0.0448527	-0.0175302	0.109947	weighted	1
ARID2	CTSS	-0.00757698	-0.0214121	0.110238	weighted	1
ARID2	ALCAM	-0.0177563	-0.0270281	0.110407	weighted	1
ARID2	CKAP4	-0.0237749	0.0739395	0.110507	weighted	1
ARID2	TACC1	-0.136219	-0.0595718	0.113314	weighted	1
ARID2	SYK	0.0175615	-0.0428602	0.113406	weighted	1
ARID2	CKLF	0.0215429	-0.0333087	0.113647	weighted	1
ARID2	CCL13	-0.0486581	-0.0304104	0.114408	weighted	1
ARID2	CEBPD	-0.099859	-0.0396454	0.11527	weighted	1
ARID2	CNN3	0.108331	0.0422671	0.115526	weighted	1
ARID2	TACSTD2	0.0967801	-0.124638	0.116525	weighted	1
ARID2	VPS26A	-0.0839094	-0.0466306	0.116725	weighted	1
ARID2	FSTL1	0.174964	0.0520747	0.117883	weighted	1
ARID2	IFI44L	-0.000309483	-0.0264082	0.118254	weighted	1
ARID2	MX2	-0.0188255	-0.0573719	0.11849	weighted	1
ARID2	S100A4	-0.00873878	-0.0198355	0.118545	weighted	1
ARID2	ZACN	-0.470617	0.434764	0.119345	weighted	1
ARID2	VASH1	0.0294606	-0.0418459	0.119812	weighted	1
ARID2	HFM1	0.621687	1.36577	0.120793	weighted	1
ARID2	SPP1	-0.0570513	-0.0557318	0.120941	weighted	1
ARID2	NEU1	-0.129488	-0.0397031	0.120987	weighted	1
ARID2	CENPU	0.473	0.11859	0.121351	weighted	1
ARID2	TCEAL3	-0.0586292	-0.0333547	0.121642	weighted	1
ARID2	IFI44	0.0528784	-0.063195	0.122004	weighted	1
ARID2	GJA1	0.650012	0.222019	0.122604	weighted	1
ARID2	CH25H	-0.150776	-0.104181	0.12336	weighted	1
ARID2	XRN1	-0.0232324	-0.0433685	0.124239	weighted	1
ARID2	USP35	0.917894	0.825763	0.124865	weighted	1
ARID2	GPR65	0.146904	-0.0576685	0.125281	weighted	1
ARID2	TPM4	-0.0172979	0.0247488	0.125605	weighted	1
ARID2	CNPY3	0.0307846	-0.0565748	0.125967	weighted	1
ARID2	NPHP1	0.568308	0.857696	0.126578	weighted	1
ARID2	SKI	-0.135436	-0.0501899	0.12738	weighted	1
ARID2	LPAR6	0.0020449	-0.0237955	0.127395	weighted	1
ARID2	ADAP2	-0.0308596	-0.0411646	0.127808	weighted	1
ARID2	RSPH14	0.55498	0.726527	0.129171	weighted	1
ARID2	KRT18	-0.104568	0.0437516	0.129262	weighted	1
ARID2	JADE1	0.172372	0.155814	0.129649	weighted	1
ARID2	LINC01821	2.05265	0.448406	0.129789	weighted	1
ARID2	OAS2	0.0673483	-0.0472635	0.13051	weighted	1
ARID2	MYO1B	0.178527	0.0967207	0.130678	weighted	1
ARID2	C21orf91	-0.000127249	-0.0307869	0.130773	weighted	1
ARID2	MAGED1	0.146369	0.0717498	0.130832	weighted	1
ARID2	ITPR2	0.0467231	-0.0251788	0.131052	weighted	1
ARID2	PDXK	-0.0206494	-0.0226585	0.131437	weighted	1
ARID2	SH3BP2	-0.113687	-0.0821468	0.131638	weighted	1
ARID2	TRIM22	0.0470462	-0.0387211	0.131906	weighted	1
ARID2	COL12A1	0.957726	0.333814	0.132538	weighted	1
ARID2	CSTB	-0.0497502	-0.0207366	0.132627	weighted	1
ARID2	TBC1D22A	0.0240888	-0.0639367	0.132721	weighted	1
ARID2	LRRC37B	-1.17696	-1.51981	0.132881	weighted	1
ARID2	SMAGP	-0.0083609	-0.034102	0.133594	weighted	1
ARID2	PTAFR	0.00620125	-0.0392313	0.134161	weighted	1
ARID2	CTTN	0.00272272	0.0856153	0.134644	weighted	1
ARID2	YIF1A	0.14938	0.044475	0.134962	weighted	1
ARID2	SKAP2	0.0869525	-0.0518734	0.135469	weighted	1
ARID2	FOXE3	1.65347	0.641535	0.135771	weighted	1
ARID2	KIRREL1	0.539379	0.178861	0.135923	weighted	1
ARID2	EVI2A	0.0201595	-0.0432246	0.136109	weighted	1
ARID2	NINJ1	-0.00736142	-0.0337788	0.136196	weighted	1
ARID2	IFI16	-0.0232804	-0.0226811	0.136226	weighted	1
ARID2	TNFRSF19	0.95068	1.08983	0.137539	weighted	1
ARID2	LITAF	0.0219155	-0.0271347	0.137781	weighted	1
ARID2	SP110	-0.00114714	-0.0278494	0.138601	weighted	1
ARID2	RAMP1	0.00116471	-0.0424823	0.140478	weighted	1
ARID2	CTSZ	-0.00322689	-0.0236027	0.140607	weighted	1
ARID2	DIAPH3	0.410867	0.130057	0.14112	weighted	1
ARID2	NEAT1	-0.015595	-0.0203431	0.141536	weighted	1
ARID2	SH3BP1	-0.0414549	-0.107555	0.141592	weighted	1
ARID2	P2RX4	0.0443691	-0.065273	0.142233	weighted	1
ARID2	ELF1	0.119372	-0.0377115	0.143012	weighted	1
ARID2	KRT8	0.0942074	0.0295351	0.144238	weighted	1
ARID2	YES1	-0.0170349	-0.0379685	0.14455	weighted	1
ARID2	FLNA	0.0637519	0.0330432	0.144823	weighted	1
ARID2	APBB2	0.236229	0.0892136	0.145124	weighted	1
ARID2	MEF2A	-0.0447343	-0.0380623	0.145936	weighted	1
ARID2	ALDH2	-0.106707	-0.0398374	0.146506	weighted	1
ARID2	ESCO2	0.134786	0.137996	0.14712	weighted	1
ARID2	APOC1	0.10308	-0.036991	0.147259	weighted	1
ARID2	NIBAN1	-0.0878886	-0.0337947	0.147951	weighted	1
ARID2	PTPN13	0.197344	0.0633915	0.147956	weighted	1
ARID2	LIMCH1	0.103331	0.0766641	0.148394	weighted	1
ARID2	TENM3	0.198823	0.144785	0.148766	weighted	1
ARID2	RCN2	0.19926	0.0505413	0.148878	weighted	1
ARID2	STX6	0.0997991	-0.045004	0.149383	weighted	1
ARID2	MFSD14B	-0.00153491	-0.0712409	0.149645	weighted	1
ARID2	CASP1	-0.0232289	-0.044728	0.149881	weighted	1
ARID2	HLA-B	-0.0133567	-0.0192592	0.149945	weighted	1
ARID2	CDCA8	0.938085	0.144437	0.150119	weighted	1
ARID2	PRDX6	-0.0162098	0.0272338	0.151234	weighted	1
ARID2	ITSN2	-0.0694487	-0.064772	0.151676	weighted	1
ARID2	VPS13C	0.0667301	-0.0304125	0.151833	weighted	1
ARID2	WEE1	0.224954	0.187279	0.151879	weighted	1
ARID2	RAB7B	-0.112475	-0.0375482	0.152035	weighted	1
ARID2	DDRGK1	-0.0768246	-0.0411557	0.152266	weighted	1
ARID2	LOXL1	-0.123475	0.104386	0.152675	weighted	1
ARID2	ACSL4	-0.0199616	-0.04306	0.152866	weighted	1
ARID2	ATP6V1B2	-0.0559691	-0.0354902	0.155375	weighted	1
ARID2	BLNK	-0.112484	-0.0616916	0.155422	weighted	1
ARID2	DAB2	-0.0447564	-0.0234296	0.155721	weighted	1
ARID2	IFI35	0.0225048	-0.0520631	0.156193	weighted	1
ARID2	COL4A2	0.411618	0.18343	0.1565	weighted	1
ARID2	LMCD1	1.43631	0.243507	0.156508	weighted	1
ARID2	SERPINH1	-0.0590874	0.0637427	0.156914	weighted	1
ARID2	TIMP2	-0.0129514	-0.028411	0.158305	weighted	1
ARID2	H2AC6	0.173143	-0.112214	0.158781	weighted	1
ARID2	RBM47	-0.0518408	-0.0373578	0.158811	weighted	1
ARID2	SYNGR2	-0.0234609	-0.0313922	0.158878	weighted	1
ARID2	CD9	-0.371592	-0.045479	0.159531	weighted	1
ARID2	SRPK1	0.318647	0.0781527	0.159803	weighted	1
ARID2	PLK3	-0.090452	-0.074841	0.160856	weighted	1
ARID2	CREG1	-0.0161518	-0.0288805	0.161544	weighted	1
ARID2	PLA2G7	-0.366463	-0.0627293	0.162268	weighted	1
ARID2	LGMN	-0.00183239	-0.0314862	0.163083	weighted	1
ARID2	C15orf48	0.0460696	-0.0739918	0.163382	weighted	1
ARID2	RPL17P28	1.27547	0.613463	0.163624	weighted	1
ARID2	FABP3	-0.062048	-0.0476175	0.163876	weighted	1
ARID2	SAMHD1	0.00770388	-0.0241354	0.164413	weighted	1
ARID2	LCP2	-0.0838204	-0.0495605	0.164854	weighted	1
ARID2	EPRS1	0.0138068	0.0347345	0.164859	weighted	1
ARID2	RGS19	-0.0305867	-0.0375376	0.165065	weighted	1
ARID2	PMP22	0.055461	-0.0264905	0.165532	weighted	1
ARID2	LINC01545	1.54837	1.13578	0.165784	weighted	1
ARID2	IFIT2	-0.0690641	-0.0333043	0.165906	weighted	1
ARID2	CCDC148	0.454908	1.06831	0.165933	weighted	1
ARID2	GSN	-0.00887413	-0.0329577	0.165944	weighted	1
ARID2	RPS21P4	1.1825	0.423117	0.166051	weighted	1
ARID2	CCR1	-0.0635091	-0.0656518	0.166167	weighted	1
ARID2	ABI3	0.0596057	-0.0950013	0.16637	weighted	1
ARID2	ARHGAP18	-0.0412173	-0.0254288	0.16684	weighted	1
ARID2	STAT1	-0.0160965	-0.0181747	0.167521	weighted	1
ARID2	NR2F1	-0.0785349	0.223934	0.167826	weighted	1
ARID2	CCN1	0.0334815	0.0799691	0.167914	weighted	1
ARID2	HVCN1	-0.274316	-0.130369	0.167981	weighted	1
ARID2	TAPBP	-0.167723	-0.0528083	0.168182	weighted	1
ARID2	OAS1	-0.115436	-0.044607	0.168331	weighted	1
ARID2	ABHD3	-0.110428	-0.135018	0.168781	weighted	1
ARID2	GAS5	0.0653277	0.0361506	0.168868	weighted	1
ARID2	SPC25	0.295926	0.28821	0.169523	weighted	1
ARID2	NR3C1	-0.097749	-0.043655	0.169675	weighted	1
ARID2	HCLS1	-0.0651048	-0.0354767	0.170084	weighted	1
ARID2	DHRS9	-0.0489939	-0.0345923	0.170103	weighted	1
ARID2	GLP2R	0.575777	0.994958	0.170139	weighted	1
ARID2	KIF18A	0.180257	0.275008	0.170203	weighted	1
ARID2	NCOA4	0.0105876	-0.0272542	0.170514	weighted	1
ARID2	GXYLT2	0.277446	0.102085	0.170623	weighted	1
ARID2	NAGA	-0.0785311	-0.0392678	0.170867	weighted	1
ARID2	OR4D1	1.65026	0.260238	0.171067	weighted	1
ARID2	SWAP70	0.00730451	-0.041248	0.171237	weighted	1
ARID2	ATF5	-0.0144055	-0.0462434	0.171306	weighted	1
ARID2	ST8SIA4	0.0266605	-0.0378161	0.171744	weighted	1
ARID2	HEXB	-0.0750974	-0.0251601	0.172194	weighted	1
ARID2	CD74	0.00216226	-0.0255937	0.172561	weighted	1
ARID2	FRAS1	0.850197	0.183093	0.172672	weighted	1
ARID2	C3	-0.0349291	-0.0374774	0.173003	weighted	1
ARID2	LOX	0.707599	0.237866	0.173545	weighted	1
ARID2	EFNA5	0.772931	0.313274	0.173726	weighted	1
ARID2	CXCL16	-0.054932	-0.0387896	0.174145	weighted	1
ARID2	MAP1A	0.100069	0.0900215	0.174219	weighted	1
ARID2	PAPPA	2.34337	0.806756	0.174469	weighted	1
ARID2	PLEKHO1	-0.0935909	-0.0339928	0.175113	weighted	1
ARID2	APIP	-0.0194359	-0.0484278	0.175195	weighted	1
ARID2	ARID5A	-0.0602629	-0.083485	0.17594	weighted	1
ARID2	PLXDC2	0.000984406	-0.0189414	0.176601	weighted	1
ARID2	TAGAP	-0.148725	-0.102154	0.177091	weighted	1
ARID2	GOLGA3	0.185865	0.0561838	0.17914	weighted	1
ARID2	LTB	-0.215916	-0.209958	0.17935	weighted	1
ARID2	RB1	-0.0187031	-0.0229883	0.179415	weighted	1
ARID2	BCL2A1	0.149512	-0.0667098	0.179668	weighted	1
ARID2	EFHD2	-0.012369	-0.03299	0.180193	weighted	1
ARID2	KIF23	0.427893	0.142612	0.180527	weighted	1
ARID2	SIRPA	-0.184975	-0.0557477	0.180667	weighted	1
ARID2	LTBR	-0.0655134	-0.0519319	0.180687	weighted	1
ARID2	OGFR	-0.0215032	-0.052224	0.181238	weighted	1
ARID2	PLEKHB2	0.0766516	-0.0301739	0.181336	weighted	1
ARID2	MAP3K8	-0.39437	-0.10607	0.181645	weighted	1
ARID2	PRAME	0.875927	0.243306	0.182242	weighted	1
ARID2	SLC43A1	-0.530041	-2.44566	0.182584	weighted	1
ARID2	F13A1	0.250412	0.132019	0.182969	weighted	1
ARID2	HPS1	-0.0379494	-0.0451424	0.183052	weighted	1
ARID2	CENPI	0.555186	0.246333	0.183817	weighted	1
ARID2	DOCK8	0.0859616	-0.0259984	0.184096	weighted	1
ARID2	PSME1	0.102567	-0.0230841	0.184645	weighted	1
ARID2	CPNE3	-0.0542153	-0.0476728	0.185112	weighted	1
ARID2	IFIT3	-0.0187978	-0.0371968	0.185972	weighted	1
ARID2	CDC20	0.132458	0.0978391	0.186211	weighted	1
ARID2	DUSP6	-0.030759	-0.0257436	0.187221	weighted	1
ARID2	TM9SF2	-0.0478884	-0.0253477	0.188238	weighted	1
ARID2	KRT8P39	0.434902	0.876687	0.188489	weighted	1
ARID2	DST	0.0147636	0.0232102	0.189103	weighted	1
ARID2	PARVG	0.0734915	-0.063098	0.189145	weighted	1
ARID2	MMP2	0.0166103	0.0542217	0.189615	weighted	1
ARID2	IL6R	0.0163947	-0.0510739	0.190873	weighted	1
ARID2	RAB35	-0.14217	-0.10767	0.191493	weighted	1
ARID2	VEGFB	-0.0617521	-0.0337203	0.191676	weighted	1
ARID2	PERP	-0.318094	0.101273	0.191857	weighted	1
ARID2	CAP2	0.0690846	0.0702857	0.191942	weighted	1
ARID2	EPSTI1	-0.0700073	-0.0232958	0.191958	weighted	1
ARID2	CCT2	0.0409937	0.0278173	0.192003	weighted	1
ARID2	CLDN6	0.979584	0.163654	0.192682	weighted	1
ARID2	HTRA1	-0.0106696	0.0276683	0.193443	weighted	1
ARID2	KIF16B	-0.166	-0.184796	0.193802	weighted	1
ARID2	LRRK2	-0.149107	-0.0718296	0.19393	weighted	1
ARID2	CTSA	-0.0103094	-0.0386575	0.193951	weighted	1
ARID2	BEX3	-0.115494	0.0259397	0.195728	weighted	1
ARID2	EBPL	0.0718047	0.0741233	0.195882	weighted	1
ARID2	GNAI2	-0.00265669	-0.0192663	0.195898	weighted	1
ARID2	TNFRSF12A	0.0344847	0.0221111	0.196854	weighted	1
ARID2	TFPI	-0.168472	0.0619393	0.196967	weighted	1
ARID2	AGT	1.06765	0.87051	0.197086	weighted	1
ARID2	AHNAK2	0.332722	0.132175	0.197271	weighted	1
ARID2	RNASE6	0.0255606	-0.0420132	0.197274	weighted	1
ARID2	SDCBP	-0.0155558	-0.0211043	0.198099	weighted	1
ARID2	CADM1	-0.107074	0.0310185	0.198339	weighted	1
ARID2	CCDC69	-0.106347	-0.0632632	0.198686	weighted	1
ARID2	SNCA	-0.192829	-0.0628348	0.199627	weighted	1
ARID2	MLLT11	0.266342	0.0727741	0.199877	weighted	1
ARID2	HJURP	0.34374	0.165572	0.200049	weighted	1
ARID2	CDKN3	0.290203	0.109042	0.20046	weighted	1
ARID2	ASAH1	-0.0541857	-0.0203113	0.200595	weighted	1
ARID2	EML4	0.013472	-0.0187364	0.201824	weighted	1
ARID2	HAVCR2	0.0472604	-0.0533912	0.201862	weighted	1
ARID2	PAWR	0.264073	0.0917398	0.202761	weighted	1
ARID2	PHGDH	0.193288	0.0724275	0.202914	weighted	1
ARID2	LINC02611	0.0291462	-0.0559152	0.203126	weighted	1
ARID2	PFN2	0.115158	0.116468	0.203237	weighted	1
ARID2	SGK1	-0.090753	-0.0323251	0.203254	weighted	1
ARID2	ST8SIA5	-0.350718	1.16063	0.203258	weighted	1
ARID2	OSMR	0.483318	0.156486	0.203276	weighted	1
ARID2	PRMT1	0.0707199	0.0255437	0.203283	weighted	1
ARID2	HACD1	0.371611	0.0787329	0.203844	weighted	1
ARID2	TM6SF1	0.0533075	-0.0388402	0.204754	weighted	1
ARID2	ITGB2	-0.0726644	-0.0327843	0.20519	weighted	1
ARID2	GNPDA1	-0.0229752	-0.0195042	0.205586	weighted	1
ARID2	MDK	0.0857759	0.0332199	0.206117	weighted	1
ARID2	SDCCAG8	-0.0384267	-0.0307123	0.206598	weighted	1
ARID2	OLFML2A	0.905451	0.244903	0.207224	weighted	1
ARID2	STK10	-0.0641522	-0.0673774	0.207463	weighted	1
ARID2	RHOB	0.083775	0.0476064	0.207703	weighted	1
ARID2	INPP5D	-0.0957152	-0.0449261	0.208244	weighted	1
ARID2	VPS41	0.0139736	-0.036926	0.20905	weighted	1
ARID2	CRTC3-AS1	1.03673	0.352754	0.209823	weighted	1
ARID2	PLD4	-0.179602	-0.0438132	0.210846	weighted	1
ARID2	RPL12P20	0.491432	0.42715	0.210874	weighted	1
ARID2	RPSA	0.0542411	0.019517	0.211017	weighted	1
ARID2	CORO2B	-0.512818	-0.542208	0.211739	weighted	1
ARID2	PAK1	0.0276113	-0.0331106	0.212521	weighted	1
ARID2	GFRA2	-0.706078	-0.8403	0.212593	weighted	1
ARID2	NGLY1	-0.124525	-0.0742312	0.213128	weighted	1
ARID2	MKI67	0.256153	0.059172	0.213251	weighted	1
ARID2	WLS	-0.0220908	0.0510151	0.213298	weighted	1
ARID2	INPP5F	0.224411	0.0840967	0.213579	weighted	1
ARID2	JAKMIP2	-0.014448	0.118842	0.213706	weighted	1
ARID2	GLMP	-0.0596053	-0.0311947	0.213706	weighted	1
ARID2	CRYBG3	0.158282	-0.0450097	0.214085	weighted	1
ARID2	GABBR1	-0.219739	0.167251	0.214351	weighted	1
ARID2	PPL	-0.195972	-0.299529	0.214399	weighted	1
ARID2	GON7	0.0314751	-0.0862195	0.214417	weighted	1
ARID2	P2RY12	-0.0771594	-0.0986494	0.215069	weighted	1
ARID2	AGMAT	0.276884	0.317409	0.215264	weighted	1
ARID2	CD38	0.0290212	-0.106906	0.21554	weighted	1
ARID2	NUSAP1	0.765328	0.427639	0.215542	weighted	1
ARID2	STX7	0.0290566	-0.0231674	0.215739	weighted	1
ARID2	IL32	0.193646	0.187131	0.216023	weighted	1
ARID2	RAI14	-0.101936	0.108555	0.216285	weighted	1
ARID2	FAM83D	-0.205302	0.449207	0.217143	weighted	1
ARID2	NENF	-0.0448338	-0.0410747	0.217462	weighted	1
ARID2	GCLC	-0.0757079	-0.037388	0.21772	weighted	1
ARID2	PDLIM1	0.112581	0.0413981	0.217962	weighted	1
ARID2	GRN	-0.0169126	-0.0150961	0.218098	weighted	1
ARID2	SEL1L3	0.0086555	-0.18616	0.218132	weighted	1
ARID2	CALU	0.0217007	0.0252617	0.21902	weighted	1
ARID2	FMNL2	0.0520461	-0.049775	0.219319	weighted	1
ARID2	GLIPR1	0.0622283	0.0240175	0.219615	weighted	1
ARID2	MND1	0.61852	1.04755	0.219713	weighted	1
ARID2	CAVIN4	0.630543	1.10405	0.220196	weighted	1
ARID2	CMKLR1	-0.223954	-0.073894	0.221182	weighted	1
ARID2	SMARCC1	0.0277424	0.0283483	0.221887	weighted	1
ARID2	TMEM273	0.284681	-0.0827612	0.222241	weighted	1
ARID2	ST3GAL6	-0.112063	-0.0465794	0.222437	weighted	1
ARID2	CD163L1	-0.566276	-0.511766	0.22275	weighted	1
ARID2	EVL	0.00598685	-0.035905	0.222788	weighted	1
ARID2	TAS2R19	1.65406	0.540849	0.223059	weighted	1
ARID2	PSMB9	-0.103694	-0.101495	0.223212	weighted	1
ARID2	MAF	0.0108268	-0.0199064	0.223628	weighted	1
ARID2	RANBP3-DT	1.72936	1.08186	0.223665	weighted	1
ARID2	ARAP1	-0.186331	-0.117118	0.224415	weighted	1
ARID2	PPP2R3A	-0.076671	-0.123797	0.224933	weighted	1
ARID2	P2RY13	0.097428	-0.0301087	0.225228	weighted	1
ARID2	S100B	-0.0966988	-0.0864644	0.225317	weighted	1
ARID2	MAN2B1	-0.156267	-0.128937	0.225519	weighted	1
ARID2	KIF26B	-0.157648	-0.07721	0.225822	weighted	1
ARID2	MCAM	0.196154	0.132289	0.226223	weighted	1
ARID2	HERC5	-0.000950612	-0.0278487	0.226657	weighted	1
ARID2	ARHGAP31-AS1	0.884768	0.297974	0.227897	weighted	1
ARID2	LAMTOR2	-0.0268144	-0.0226171	0.22828	weighted	1
ARID2	SOX4	0.140659	0.0257611	0.228567	weighted	1
ARID2	SLC25A19	-0.0293715	-0.0736109	0.228633	weighted	1
ARID2	RBM3	0.0495991	0.0295342	0.228723	weighted	1
ARID2	ARHGAP17	-0.040427	-0.0528291	0.228733	weighted	1
ARID2	PGA5	0.0588858	-0.0869558	0.229148	weighted	1
ARID2	ITPRID2	-0.112048	-0.0614344	0.229204	weighted	1
ARID2	EVI2B	-0.138576	-0.0550314	0.22954	weighted	1
ARID2	NME1	0.0130161	0.0444425	0.231454	weighted	1
ARID2	SLC49A4	0.00344533	-0.0472041	0.231685	weighted	1
ARID2	DDX60	0.0035054	-0.0638284	0.2331	weighted	1
ARID2	SIRPD	0.629944	0.709739	0.233368	weighted	1
ARID2	IL13RA1	-0.0232886	-0.0263416	0.233442	weighted	1
ARID2	ARHGAP9	-0.338928	-0.345673	0.234124	weighted	1
ARID2	VSIG4	-0.0471255	-0.0303013	0.234518	weighted	1
ARID2	AKAP12	0.00109775	0.0561026	0.234628	weighted	1
ARID2	NAMPT	-0.046228	-0.0242801	0.234819	weighted	1
ARID2	DPP4	-0.255403	-0.171322	0.23486	weighted	1
ARID2	CREB3L1	0.183636	0.0792183	0.235125	weighted	1
ARID2	OSTF1	0.010325	-0.0257916	0.235197	weighted	1
ARID2	CLEC7A	0.0729358	-0.0215331	0.235549	weighted	1
ARID2	FCGR1A	-0.104681	-0.0765491	0.235695	weighted	1
ARID2	MXRA5	-0.279033	0.218421	0.235754	weighted	1
ARID2	CD164	-0.0749658	-0.0229379	0.235773	weighted	1
ARID2	CAV1	1.58757	0.244844	0.235957	weighted	1
ARID2	TMEM132B	1.17212	0.328484	0.236051	weighted	1
ARID2	ITPK1-AS1	1.07533	0.724812	0.236086	weighted	1
ARID2	XAF1	-0.0293102	-0.0289619	0.236134	weighted	1
ARID2	TRANK1	-0.269405	-0.0757067	0.236257	weighted	1
ARID2	CMTM7	0.0290338	-0.039746	0.236647	weighted	1
ARID2	LMO2	0.0722097	-0.0858322	0.236782	weighted	1
ARID2	LINC01546	1.61799	0.369967	0.237009	weighted	1
ARID2	SLFN5	-0.0844859	-0.0510996	0.23728	weighted	1
ARID2	PARP14	-0.0346534	-0.0192725	0.23755	weighted	1
ARID2	SNORA12	0.395788	0.618266	0.237704	weighted	1
ARID2	ZFP36	-0.274667	-0.079138	0.238245	weighted	1
ARID2	CDH8-AS1	1.43016	0.389757	0.238265	weighted	1
ARID2	RN7SKP151	1.74692	0.577304	0.238338	weighted	1
ARID2	TAP1	-0.190345	-0.124909	0.238365	weighted	1
ARID2	CORO1A	0.0280538	-0.0496355	0.238711	weighted	1
ARID2	CXXC5	0.0659427	0.0222302	0.239103	weighted	1
ARID2	FCER1G	-0.335863	-0.0656256	0.239246	weighted	1
ARID2	RABAC1	0.0402821	0.0215533	0.239401	weighted	1
ARID2	GLRX	-0.0435471	-0.0179462	0.240017	weighted	1
ARID2	ZNF385D	0.364537	0.242974	0.240034	weighted	1
ARID2	SLC7A5	-0.0614802	0.0676544	0.240828	weighted	1
ARID2	GTF2B	-0.0451572	-0.0330855	0.240947	weighted	1
ARID2	RIN2	-0.154614	-0.048696	0.241273	weighted	1
ARID2	DANCR	0.215065	0.0618607	0.241302	weighted	1
ARID2	PAICS	0.158677	0.0590162	0.241591	weighted	1
ARID2	LHFPL2	-0.052253	-0.252096	0.242267	weighted	1
ARID2	CHRNE	1.20941	1.07095	0.242751	weighted	1
ARID2	CTSB	-0.0037949	-0.0142722	0.243266	weighted	1
ARID2	AFF1	-0.0932379	-0.0426402	0.243284	weighted	1
ARID2	DSTN	-0.0698736	0.025597	0.243451	weighted	1
ARID2	BUB1	0.371893	0.0775008	0.243593	weighted	1
ARID2	FERMT2	0.172321	0.0715951	0.243601	weighted	1
ARID2	C6orf47-AS1	2.77518	0.234615	0.243789	weighted	1
ARID2	ZWINT	0.35566	0.0745499	0.244308	weighted	1
ARID2	FNIP2	0.0358171	-0.048405	0.244496	weighted	1
ARID2	ZNF346-IT1	0.928428	0.928959	0.24475	weighted	1
ARID2	H2AJ	0.00182959	-0.0310421	0.245307	weighted	1
ARID2	S100A10	0.0154045	0.015731	0.245314	weighted	1
ARID2	NREP	0.334311	0.0797416	0.245432	weighted	1
ARID2	BLVRA	-0.0983909	-0.0703164	0.245579	weighted	1
ARID2	DIPK2A	-0.0403629	-0.0318258	0.245923	weighted	1
ARID2	DNAJC3	-0.0560874	-0.0275579	0.246145	weighted	1
ARID2	SERINC2	-0.153881	-0.0911214	0.246179	weighted	1
ARID2	SORBS1	1.96452	0.466992	0.246496	weighted	1
ARID2	AP3B1	0.0182191	-0.0271006	0.246838	weighted	1
ARID2	MARCKSL1	0.111834	0.0287475	0.247164	weighted	1
ARID2	CEP350	0.0352874	-0.0261743	0.247343	weighted	1
ARID2	BHLHE41	-0.053667	-0.108652	0.247421	weighted	1
ARID2	PREX1	-0.125771	-0.0370637	0.247441	weighted	1
ARID2	SEC31A	0.0891388	0.0269599	0.248447	weighted	1
ARID2	LRP10	-0.0308578	-0.0402711	0.248484	weighted	1
ARID2	NQO2	-0.0512198	-0.025227	0.248484	weighted	1
ARID2	EZR	0.00381953	-0.0174215	0.248768	weighted	1
ARID2	SLC31A2	-0.106506	-0.11312	0.249018	weighted	1
ARID2	COL4A1	1.07347	0.146788	0.249343	weighted	1
ARID2	TIAM1-AS1	1.61041	0.702758	0.24979	weighted	1
ARID2	HIPK3	-0.0707515	-0.0780362	0.250219	weighted	1
ARID2	DTNBP1	-0.0311135	-0.0733248	0.250319	weighted	1
ARID2	ATP6V1A	-0.0178052	-0.0244477	0.250336	weighted	1
ARID2	CFAP73	1.65477	0.886671	0.250989	weighted	1
ARID2	GSTM3	-0.0982694	-0.036367	0.251003	weighted	1
ARID2	TMEM238	-0.569582	-1.27965	0.252041	weighted	1
ARID2	PDLIM7	0.0367198	0.0361696	0.252377	weighted	1
ARID2	ENAH	0.0470927	0.0627419	0.252975	weighted	1
ARID2	SERTAD2	0.518503	0.1153	0.253503	weighted	1
ARID2	ABR	-0.0459616	-0.043277	0.253559	weighted	1
ARID2	RPLP0	-0.0167222	0.0146248	0.253686	weighted	1
ARID2	CCDC170	-0.473201	-0.238998	0.254492	weighted	1
ARID2	SFXN2	0.843301	0.362566	0.255151	weighted	1
ARID2	SAMSN1	-0.188392	-0.0480328	0.255517	weighted	1
ARID2	ANK3	0.00484584	-0.0340326	0.255643	weighted	1
ARID2	LINC02812	-0.532323	0.402223	0.256138	weighted	1
ARID2	NFAM1	-0.058563	-0.10525	0.256591	weighted	1
ARID2	PRTG	0.541899	0.253947	0.257139	weighted	1
ARID2	PHKA1	-1.00168	-1.35815	0.257187	weighted	1
ARID2	STC2	0.557493	0.413386	0.25737	weighted	1
ARID2	SFRP1	0.0816941	0.134539	0.257539	weighted	1
ARID2	SLC7A8	-0.0841109	-0.05982	0.257936	weighted	1
ARID2	CRISPLD2	0.622502	0.353879	0.258707	weighted	1
ARID2	MYO9B	-0.00169501	-0.0292918	0.258719	weighted	1
ARID2	PKN2	-0.142204	-0.0298809	0.25878	weighted	1
ARID2	GPX3	0.00876874	-0.0250004	0.259138	weighted	1
ARID2	PYCR1	0.231425	0.226598	0.259171	weighted	1
ARID2	CCDC144NL-AS1	-0.296573	0.0609028	0.259566	weighted	1
ARID2	UBAC1	0.0277834	-0.0418258	0.259665	weighted	1
ARID2	MOB1A	-0.0193391	-0.0241825	0.260073	weighted	1
ARID2	IER5L	-0.0277809	-0.0283977	0.260078	weighted	1
ARID2	FUCA1	-0.10421	-0.0264613	0.260168	weighted	1
ARID2	MYH10	-0.092958	0.0459676	0.260203	weighted	1
ARID2	TMEFF1	1.56852	0.719177	0.260289	weighted	1
ARID2	SLC16A3	-0.0342214	-0.0521932	0.260774	weighted	1
ARID2	STX3	-0.122852	-0.0438642	0.261115	weighted	1
ARID2	AOC1	-0.140104	-0.237551	0.261374	weighted	1
ARID2	MS4A7	-0.135528	-0.0790504	0.261531	weighted	1
ARID2	MCL1	-0.00185294	-0.0390617	0.261697	weighted	1
ARID2	LAMTOR3	0.0405214	-0.038427	0.26186	weighted	1
ARID2	DOCK4	0.00683425	-0.0206518	0.262238	weighted	1
ARID2	ETV5	-0.121969	-0.0434742	0.262677	weighted	1
ARID2	ONECUT2	0.0611742	-0.112462	0.262702	weighted	1
ARID2	PKIA-AS1	1.14371	0.47207	0.26293	weighted	1
ARID2	RIMKLBP2	0.751694	0.436	0.262967	weighted	1
ARID2	ANTXR1	-0.0939167	-0.0276731	0.263914	weighted	1
ARID2	ARRB2	-0.0201678	-0.028281	0.264078	weighted	1
ARID2	DPP7	-0.0307967	-0.0344315	0.264181	weighted	1
ARID2	LCDR	0.666654	-1.35438	0.264307	weighted	1
ARID2	RMST	1.56653	0.292618	0.264375	weighted	1
ARID2	SARM1	0.207477	0.493211	0.26444	weighted	1
ARID2	STAM-DT	0.285393	-2.13808	0.264847	weighted	1
ARID2	EML4-AS1	0.0500231	-0.0527332	0.265361	weighted	1
ARID2	BCL3	-0.009635	-0.11627	0.265711	weighted	1
ARID2	CDKN1A	-0.065213	-0.0249125	0.265723	weighted	1
ARID2	CACNA2D1	0.291123	0.106438	0.266112	weighted	1
ARID2	KDM7A-DT	-0.333835	-0.0832556	0.266446	weighted	1
ARID2	CRIP2	0.282749	0.0967138	0.266601	weighted	1
ARID2	MTHFD2	-0.0598585	0.0301725	0.267123	weighted	1
ARID2	JPH1	0.515379	0.404915	0.267349	weighted	1
ARID2	UBE2C	0.0436734	0.0751811	0.267661	weighted	1
ARID2	PADI2	-0.369845	-0.538871	0.26812	weighted	1
ARID2	RPL18A	0.112358	0.0268134	0.268239	weighted	1
ARID2	FIRRE	0.70264	0.698896	0.268482	weighted	1
ARID2	BTG2	-0.0248157	-0.0259374	0.268522	weighted	1
ARID2	CD36	-0.0164036	-0.0131502	0.269191	weighted	1
ARID2	B3GALT9	1.05873	0.303196	0.269229	weighted	1
ARID2	CENPK	0.0905402	0.120829	0.269431	weighted	1
ARID2	MXD1	-0.0278365	-0.0507656	0.269551	weighted	1
ARID2	CENPM	0.556191	0.072539	0.269731	weighted	1
ARID2	PHKG2	-0.287954	-0.138621	0.270199	weighted	1
ARID2	CYSLTR1	-0.169518	-0.0694024	0.270421	weighted	1
ARID2	SLC11A1	1.38993	0.316825	0.270436	weighted	1
ARID2	SCN5A	-0.309009	-0.256532	0.270503	weighted	1
ARID2	THBS3-AS1	0.432167	0.556708	0.270678	weighted	1
ARID2	LINC01645	0.140323	-0.085221	0.27077	weighted	1
ARID2	RGS7	0.0325042	-0.0774115	0.271413	weighted	1
ARID2	RPL7A	0.0180137	0.0131365	0.271856	weighted	1
ARID2	LINC01480	0.0615967	-0.0343858	0.272493	weighted	1
ARID2	DBNL	-0.0756979	-0.0347002	0.273036	weighted	1
ARID2	LINC02487	0.59508	0.389994	0.273236	weighted	1
ARID2	ENC1	0.0347194	0.055497	0.273564	weighted	1
ARID2	LILRB5	-0.132423	-0.057053	0.273643	weighted	1
ARID2	SFT2D2	-0.0314564	-0.0322108	0.274095	weighted	1
ARID2	MMD	0.0429497	-0.0295843	0.274096	weighted	1
ARID2	IGSF21	0.0542723	-0.0992563	0.274285	weighted	1
ARID2	RELT	-0.179823	-0.0833137	0.274583	weighted	1
ARID2	MT1E	-0.284205	-0.0842458	0.275021	weighted	1
ARID2	BEX5	-1.09761	-2.25756	0.275031	weighted	1
ARID2	NAT14	0.0126465	0.10084	0.275401	weighted	1
ARID2	P2RX7	-0.672827	-0.429849	0.275977	weighted	1
ARID2	GABARAP	0.0190339	-0.0455887	0.276009	weighted	1
ARID2	ST14	-0.0229711	-0.0452095	0.276214	weighted	1
ARID2	STK4	0.0840818	-0.0221328	0.276305	weighted	1
ARID2	DCXR	0.0352942	-0.0370158	0.276546	weighted	1
ARID2	RRAD	-0.180545	0.183879	0.276668	weighted	1
ARID2	USP15	-0.00730834	-0.0257327	0.276956	weighted	1
ARID2	MARF1	-0.228515	-0.0604995	0.276961	weighted	1
ARID2	SMARCD2	0.0739887	-0.11181	0.27732	weighted	1
ARID2	ZNF497-AS1	1.54034	0.898723	0.27781	weighted	1
ARID2	LACC1	-0.0284261	-0.024192	0.278075	weighted	1
ARID2	CD81	-0.00594301	-0.0133425	0.278221	weighted	1
ARID2	TES	0.210551	0.0782892	0.278678	weighted	1
ARID2	HCK	-0.0332087	-0.0255343	0.278974	weighted	1
ARID2	SH3RF3	0.782684	0.301944	0.279755	weighted	1
ARID2	RPL29P24	1.2806	0.704521	0.280213	weighted	1
ARID2	OASL	-0.267686	-0.136736	0.281153	weighted	1
ARID2	COL8A2	0.0610531	-0.0478423	0.281191	weighted	1
ARID2	FEM1B	-0.157152	-0.086147	0.281642	weighted	1
ARID2	CHSY3	0.346098	0.254267	0.282428	weighted	1
ARID2	TNIK	-0.0994388	0.0686091	0.282549	weighted	1
ARID2	TMEM60	-0.0369042	-0.0368025	0.28264	weighted	1
ARID2	PPT1	-0.107765	-0.0462216	0.282803	weighted	1
ARID2	ATP6V0D1	0.0504274	-0.0313486	0.282956	weighted	1
ARID2	NAP1L1	0.0272558	0.0136794	0.282977	weighted	1
ARID2	DDIT4	-0.0567554	0.0431115	0.28312	weighted	1
ARID2	PTGDS	-0.0145229	-0.0319402	0.283148	weighted	1
ARID2	ITM2B	-0.0034042	-0.0109041	0.28319	weighted	1
ARID2	TNFSF13B	-0.154851	-0.0667794	0.283306	weighted	1
ARID2	NUMB	-0.0463517	-0.0525717	0.283463	weighted	1
ARID2	TLR6	-0.115024	-0.0619555	0.283681	weighted	1
ARID2	DBN1	0.211106	0.0453305	0.284328	weighted	1
ARID2	SIGLEC10	0.0110652	-0.0490156	0.284387	weighted	1
ARID2	CCL17	-0.729029	-0.30461	0.284437	weighted	1
ARID2	NPC2	0.00439935	-0.0109759	0.284543	weighted	1
ARID2	GDI2	0.0632085	-0.024031	0.2851	weighted	1
ARID2	RBM33	0.00533692	-0.0636312	0.285187	weighted	1
ARID2	OXR1	-0.17726	-0.0552945	0.285235	weighted	1
ARID2	DPYSL3	0.721283	0.280428	0.285272	weighted	1
ARID2	NPPB	1.0378	0.155455	0.285312	weighted	1
ARID2	LINC01409	-0.0660216	0.300222	0.285435	weighted	1
ARID2	AFTPH	-0.19271	-0.067701	0.285506	weighted	1
ARID2	MACF1	0.0249053	0.0161911	0.285625	weighted	1
ARID2	NHP2	0.0885454	0.0412683	0.285708	weighted	1
ARID2	KPNA3	0.0367797	-0.0426259	0.285869	weighted	1
ARID2	SEPTIN7	0.0206034	0.0163649	0.285931	weighted	1
ARID2	NCR3	-0.370485	0.317347	0.286077	weighted	1
ARID2	IDH1	-0.0115541	-0.0233681	0.287089	weighted	1
ARID2	IARS1	0.184354	0.0493666	0.28752	weighted	1
ARID2	CCN2	0.388415	0.121389	0.287782	weighted	1
ARID2	IQGAP1	-0.0664971	-0.0180824	0.288118	weighted	1
ARID2	SNX27	0.00806076	-0.0281856	0.288273	weighted	1
ARID2	SUPT5H	-0.0130939	-0.0203319	0.288292	weighted	1
ARID2	SMARCA2	-0.0801476	-0.0463576	0.288353	weighted	1
ARID2	OLFML3	-0.0230057	-0.014421	0.288802	weighted	1
ARID2	AGPAT2	-0.0984644	-0.0388764	0.288812	weighted	1
ARID2	CD1C	1.16233	0.42154	0.289401	weighted	1
ARID2	PTPRO	-0.0390073	-0.0931303	0.289482	weighted	1
ARID2	SRM	0.0556644	0.0597596	0.289646	weighted	1
ARID2	SKA3	0.131518	0.425398	0.289663	weighted	1
ARID2	GPR34	0.148133	-0.09606	0.29025	weighted	1
ARID2	SIT1	-0.018769	-0.606878	0.290686	weighted	1
ARID2	SLC15A2	0.182466	0.333493	0.290955	weighted	1
ARID2	GPR137B	0.132704	-0.0554599	0.291122	weighted	1
ARID2	FDFT1	0.0406698	0.0394477	0.291313	weighted	1
ARID2	RCSD1	-0.0696893	-0.0396691	0.291511	weighted	1
ARID2	SLC2A12	1.12635	0.416385	0.291781	weighted	1
ARID2	ANKLE1	0.127243	0.544741	0.291783	weighted	1
ARID2	MCM3AP-AS1	-0.925321	-2.25605	0.291907	weighted	1
ARID2	PSME2	0.0787676	-0.0200621	0.291973	weighted	1
ARID2	IQGAP3	0.409037	0.486816	0.292567	weighted	1
ARID2	ZNF462	0.147604	0.107339	0.292648	weighted	1
ARID2	SOX11	1.05454	0.235503	0.292849	weighted	1
ARID2	CCL3L3	-0.0328468	-0.0230684	0.293213	weighted	1
ARID2	ME1	-0.0952643	0.0486352	0.293342	weighted	1
ARID2	TSPO	0.108424	0.0363954	0.293355	weighted	1
ARID2	HSPBAP1	0.00486633	-0.104017	0.294184	weighted	1
ARID2	VDR	-0.279545	-0.114932	0.294354	weighted	1
ARID2	FGD4	-0.357321	-0.431448	0.294394	weighted	1
ARID2	COL2A1	0.195787	0.168014	0.294812	weighted	1
ARID2	FPR1	0.0843288	-0.0434403	0.294966	weighted	1
ARID2	PARP12	-0.0799803	-0.0660103	0.294986	weighted	1
ARID2	STRADA	0.0275017	-0.144014	0.295379	weighted	1
ARID2	KDM3B	-0.00933348	-0.0615196	0.295423	weighted	1
ARID2	LYN	0.00622482	-0.0192721	0.295635	weighted	1
ARID2	DNAJC5	-0.00156537	-0.0984447	0.295769	weighted	1
ARID2	LGALS3	0.000940196	-0.0266212	0.29578	weighted	1
ARID2	SMYD3	0.152608	-0.0225709	0.296156	weighted	1
ARID2	COQ7-DT	-0.41977	0.312871	0.297337	weighted	1
ARID2	ACAT2	0.256884	0.0737065	0.29763	weighted	1
ARID2	CD47	-0.14085	-0.0414885	0.298014	weighted	1
ARID2	BIK	-1.07997	-2.90778	0.29803	weighted	1
ARID2	SEZ6L2	0.0638483	-0.0547103	0.298724	weighted	1
ARID2	IKBIP	0.0490849	0.0329025	0.299197	weighted	1
ARID2	GOLGA6L7	0.749555	0.439926	0.300358	weighted	1
ARID2	CDK2AP1	0.0381238	0.0424273	0.300392	weighted	1
ARID2	ZNF331	-0.194937	-0.0745797	0.300788	weighted	1
ARID2	P3H4	-0.169647	0.105759	0.301887	weighted	1
ARID2	LPIN2	-0.093379	-0.0248977	0.30206	weighted	1
ARID2	CARD8-AS1	-0.200028	-0.13547	0.302099	weighted	1
ARID2	MXRA7	-0.102136	0.0608007	0.302616	weighted	1
ARID2	TIMP3	0.837429	0.226875	0.302629	weighted	1
ARID2	NOTCH3	0.875244	0.215904	0.302692	weighted	1
ARID2	AZI2	-0.072201	-0.0328127	0.302706	weighted	1
ARID2	NALT1	0.566958	0.230138	0.302833	weighted	1
ARID2	KDM5B	-0.00643016	0.0285993	0.302837	weighted	1
ARID2	SNHG29	0.0410624	0.0139975	0.303298	weighted	1
ARID2	BRI3	-0.030643	-0.0131637	0.303366	weighted	1
ARID2	SH3GL2	1.04596	0.882741	0.303439	weighted	1
ARID2	TNC	0.656073	0.207797	0.303935	weighted	1
ARID2	RPL10A	-0.00805733	0.0127086	0.30467	weighted	1
ARID2	TXNIP	-0.140639	-0.0315316	0.304813	weighted	1
ARID2	FAT1	0.00720925	0.0685827	0.304955	weighted	1
ARID2	SPTBN1	-0.260395	0.0389225	0.30499	weighted	1
ARID2	TIMM17B	0.123058	0.0335084	0.305471	weighted	1
ARID2	DGCR6	1.14563	0.312141	0.305671	weighted	1
ARID2	PGRMC2	-0.0678133	0.0471717	0.305676	weighted	1
ARID2	VWA1	-0.0327948	0.14825	0.305797	weighted	1
ARID2	FAF1	0.309884	-0.169678	0.30599	weighted	1
ARID2	RRAGD	0.0166447	-0.0357421	0.306152	weighted	1
ARID2	CRNDE	0.259328	0.0662136	0.306292	weighted	1
ARID2	RCAN2	-0.611662	-1.91478	0.306905	weighted	1
ARID2	SYNGAP1-AS1	-0.0557577	-1.30252	0.306968	weighted	1
ARID2	UBL4A	0.00449485	-0.177501	0.307075	weighted	1
ARID2	TMEM106A	0.0591733	-0.0497764	0.307156	weighted	1
ARID2	IRAG2	0.00220865	-0.0527368	0.307157	weighted	1
ARID2	SLC6A6	-0.00650432	-0.0411088	0.307179	weighted	1
ARID2	HBD	0.23062	0.0486042	0.307206	weighted	1
ARID2	GRINA	-0.061657	-0.0381898	0.307232	weighted	1
ARID2	MMP15	0.0376963	0.156315	0.307438	weighted	1
ARID2	NCF4	-0.232918	-0.0731433	0.307919	weighted	1
ARID2	SETBP1-DT	1.96783	0.567823	0.308058	weighted	1
ARID2	PSPH	0.0323065	0.0797799	0.308143	weighted	1
ARID2	PPIC	-0.0121785	-0.0236339	0.308259	weighted	1
ARID2	COX17	0.0782	-0.0273976	0.308409	weighted	1
ARID2	RSAD2	0.0250589	-0.0576669	0.308607	weighted	1
ARID2	TMEM144	-0.076081	-0.0544505	0.308832	weighted	1
ARID2	USHBP1	0.0304856	0.822142	0.309346	weighted	1
ARID2	RUNX3	-0.0899518	-0.0453088	0.309376	weighted	1
ARID2	CLPTM1	0.13038	-0.0565053	0.309399	weighted	1
ARID2	FNDC1-AS1	0.2123	-0.0664683	0.309448	weighted	1
ARID2	ZNF317	-0.254754	-0.426333	0.309601	weighted	1
ARID2	GADD45GIP1	0.154296	0.0290607	0.310166	weighted	1
ARID2	LAPTM4B	0.0564793	0.0482585	0.310444	weighted	1
ARID2	NHERF2	0.0528487	0.0589951	0.311431	weighted	1
ARID2	VSIR	-0.102636	-0.109297	0.311442	weighted	1
ARID2	CAMP	0.29117	0.417524	0.311447	weighted	1
ARID2	DRAM2	-0.0216729	-0.0802272	0.31185	weighted	1
ARID2	KRT10	0.0654594	0.0250417	0.311887	weighted	1
ARID2	SMOC1	0.133612	-0.0689833	0.311922	weighted	1
ARID2	ITGA3	-0.24697	-0.254077	0.311962	weighted	1
ARID2	CENPL	-0.63489	-0.582717	0.313374	weighted	1
ARID2	DNM2	-0.191739	-0.0399282	0.313462	weighted	1
ARID2	ICAM4	0.141683	0.17696	0.313662	weighted	1
ARID2	CTSD	-0.0265445	-0.0190554	0.314341	weighted	1
ARID2	INE1	0.00782137	0.724085	0.314777	weighted	1
ARID2	MGAT1	-0.0926105	-0.0301679	0.314985	weighted	1
ARID2	SOX18	0.827836	0.135964	0.315277	weighted	1
ARID2	FLT1	0.0208419	-0.0346287	0.315475	weighted	1
ARID2	TPP1	0.0140695	-0.0331633	0.316816	weighted	1
ARID2	SEPHS2	-0.0325173	-0.025787	0.317059	weighted	1
ARID2	PLK4	1.03522	0.205933	0.317281	weighted	1
ARID2	CNTNAP2	1.1118	0.361533	0.317299	weighted	1
ARID2	BAZ2B	-0.0287276	-0.0228216	0.317448	weighted	1
ARID2	CARHSP1	0.07024	0.0309985	0.317626	weighted	1
ARID2	MPP1	-0.112035	-0.0612195	0.317667	weighted	1
ARID2	UBE2L6	-0.0460315	-0.0333293	0.317752	weighted	1
ARID2	RPS6KA1	-0.119953	-0.0699091	0.317799	weighted	1
ARID2	RBP4	-0.568752	-0.260082	0.317966	weighted	1
ARID2	JAK3	0.677144	-0.682735	0.318068	weighted	1
ARID2	CD2AP	0.143456	-0.040909	0.318291	weighted	1
ARID2	ALMS1-IT1	0.866831	0.412449	0.318792	weighted	1
ARID2	HLA-C	0.0068696	-0.013812	0.319123	weighted	1
ARID2	PEPD	-0.0438329	-0.0245254	0.319748	weighted	1
ARID2	C1QA	-0.62464	-0.0792425	0.320005	weighted	1
ARID2	GNPTAB	-0.0812441	-0.0520729	0.320065	weighted	1
ARID2	UNC93B1	-0.0161161	-0.0374154	0.320152	weighted	1
ARID2	RRP1	-0.049352	-0.103854	0.320448	weighted	1
ARID2	BCL7C	0.0877859	0.0391931	0.320491	weighted	1
ARID2	TMCO4	-0.0566386	-0.149529	0.320564	weighted	1
ARID2	SORBS2	1.97419	0.622572	0.320568	weighted	1
ARID2	SPRED1	-0.11741	-0.0311062	0.320802	weighted	1
ARID2	PMEPA1	0.0533543	0.0392564	0.320956	weighted	1
ARID2	SEPTIN1	-0.349979	-0.629071	0.32123	weighted	1
ARID2	TIRAP-AS1	-0.152228	0.842339	0.321306	weighted	1
ARID2	CD48	-0.0777306	0.199543	0.321388	weighted	1
ARID2	CSF3R	-0.0536117	-0.0550691	0.321733	weighted	1
ARID2	MAP9	0.491733	0.136017	0.321735	weighted	1
ARID2	ARID2	-0.281518	-0.205586	0.321951	weighted	1
ARID2	XBP1	-0.0552384	0.0526328	0.322081	weighted	1
ARID2	IGFBP4	-0.0293404	-0.0302686	0.322154	weighted	1
ARID2	PPARA	-0.300855	-0.106274	0.322609	weighted	1
ARID2	STK31	0.705861	0.173977	0.322813	weighted	1
ARID2	SNHG16	0.141603	0.0350228	0.323067	weighted	1
ARID2	MSMO1	0.220973	0.0572786	0.323162	weighted	1
ARID2	NANS	0.0477876	-0.0311404	0.324311	weighted	1
ARID2	SHISA9	1.53341	0.262942	0.324494	weighted	1
ARID2	KANSL1-AS1	0.495949	-0.934462	0.32482	weighted	1
ARID2	LHFPL6	0.250991	0.114624	0.324949	weighted	1
ARID2	CEP290	0.153077	0.0640494	0.325119	weighted	1
ARID2	STAG2	0.0753824	-0.0231327	0.325514	weighted	1
ARID2	SNX2	0.0161413	-0.0181104	0.32579	weighted	1
ARID2	EIF1	0.0330706	0.0114695	0.32583	weighted	1
ARID2	C1orf198	0.185266	0.145963	0.326048	weighted	1
ARID2	ATXN1-AS1	-0.156967	-0.0836778	0.326089	weighted	1
ARID2	MCOLN3	-0.130073	-0.0828804	0.32621	weighted	1
ARID2	GADD45B	0.0922085	0.0207919	0.326587	weighted	1
ARID2	FFAR4	-0.0788255	-0.135579	0.326621	weighted	1
ARID2	GPC4	-0.117008	0.0786738	0.327492	weighted	1
ARID2	WAPL	0.00309992	-0.0331847	0.328102	weighted	1
ARID2	ATP6AP2	-0.0259562	-0.0187011	0.328167	weighted	1
ARID2	FKBP10	0.926386	0.192919	0.328249	weighted	1
ARID2	NECAP2	-0.180648	-0.0549981	0.32828	weighted	1
ARID2	TRADD	-0.0309676	-0.116806	0.328403	weighted	1
ARID2	GAP43	2.79221	0.371827	0.328726	weighted	1
ARID2	SPPL2A	-0.0880048	-0.024045	0.328835	weighted	1
ARID2	RPA2	-0.0139224	-0.0547042	0.329207	weighted	1
ARID2	AEBP2	-0.154624	-0.0700357	0.329464	weighted	1
ARID2	OTUD7A	-1.43214	0.279769	0.329673	weighted	1
ARID2	RDH14	-0.227821	-0.0897479	0.329709	weighted	1
ARID2	DOCK10	-0.0536679	-0.0485336	0.330003	weighted	1
ARID2	TIFA	0.0200977	-0.0707678	0.330017	weighted	1
ARID2	ID1	-0.183801	0.042416	0.33032	weighted	1
ARID2	ZNF276	-0.220448	-0.121005	0.33044	weighted	1
ARID2	C12orf57	0.163828	0.0547467	0.330893	weighted	1
ARID2	SOX2	0.648682	0.260833	0.330952	weighted	1
ARID2	SFMBT2	-0.0118424	-0.0349197	0.330983	weighted	1
ARID2	ELK3	0.0193194	0.0357693	0.331232	weighted	1
ARID2	IFIT1	-0.0581735	-0.0295557	0.331288	weighted	1
ARID2	PELO	0.113571	0.0601963	0.331385	weighted	1
ARID2	SSC5D	0.193632	0.190792	0.331608	weighted	1
ARID2	EXT1	0.10413	0.0888552	0.331854	weighted	1
ARID2	KAT7	-0.0878217	-0.0710342	0.332523	weighted	1
ARID2	BID	-0.0853474	-0.0348488	0.332884	weighted	1
ARID2	ITGA8	0.678333	-0.458508	0.332887	weighted	1
ARID2	MT1X	-0.128308	-0.0868996	0.333574	weighted	1
ARID2	ISG15	-0.0270925	-0.0142421	0.333789	weighted	1
ARID2	WHAMM	-0.201488	-0.0806711	0.333826	weighted	1
ARID2	SCD	-0.0731235	0.0358483	0.333929	weighted	1
ARID2	IRF1	0.0124597	-0.0298462	0.333945	weighted	1
ARID2	SAFB	0.0227322	-0.0327341	0.334056	weighted	1
ARID2	MUC1	0.384569	0.542247	0.334129	weighted	1
ARID2	ADAMTS6	0.148254	0.0803454	0.334301	weighted	1
ARID2	NRP1	-0.0438625	-0.0267544	0.334387	weighted	1
ARID2	FLRT2-AS1	0.409066	0.230209	0.33458	weighted	1
ARID2	H1-0	0.0219329	-0.0308383	0.334893	weighted	1
ARID2	RTN1	0.0230141	-0.202236	0.335099	weighted	1
ARID2	HLA-DRB1	-0.08963	0.363742	0.335125	weighted	1
ARID2	MDFI	-0.0136194	0.0326362	0.335473	weighted	1
ARID2	VDAC2	0.0422649	0.0214661	0.336007	weighted	1
ARID2	YARS1	0.204102	0.0419359	0.336256	weighted	1
ARID2	ROBO1	0.0202345	-0.0197178	0.336281	weighted	1
ARID2	CHI3L1	-0.307483	-0.172746	0.336615	weighted	1
ARID2	CXCL6	0.176735	-0.0388969	0.336819	weighted	1
ARID2	TRAPPC6A	-0.0726282	-0.107624	0.337292	weighted	1
ARID2	NDRG2	0.0383326	-0.0386387	0.337431	weighted	1
ARID2	USP32	0.0226686	-0.0499359	0.337528	weighted	1
ARID2	ALPK2	1.36514	0.244514	0.337708	weighted	1
ARID2	CCL28	-0.82448	-0.639162	0.337744	weighted	1
ARID2	MROCKI	-0.180148	-0.0537443	0.337918	weighted	1
ARID2	IGFLR1	-0.680735	-0.475419	0.338274	weighted	1
ARID2	RANBP3	-0.0784043	-0.0677647	0.338438	weighted	1
ARID2	SLC25A25-AS1	0.185431	0.327547	0.338454	weighted	1
ARID2	CDK1	0.136148	0.0500126	0.338547	weighted	1
ARID2	APH1A	0.00460138	-0.021342	0.338718	weighted	1
ARID2	RCN1	-0.14622	0.0323924	0.338723	weighted	1
ARID2	MBD2	-0.0562986	-0.0441071	0.338728	weighted	1
ARID2	KIF22	0.00318044	0.0792807	0.338841	weighted	1
ARID2	ADRB2	-0.0430598	-0.0569318	0.339438	weighted	1
ARID2	PON2	0.0745818	0.0285489	0.339715	weighted	1
ARID2	CREG2	0.375132	0.197088	0.339936	weighted	1
ARID2	CYBA	-0.00619778	-0.0122995	0.340024	weighted	1
ARID2	PHACTR2	0.0394345	0.0368176	0.341214	weighted	1
ARID2	LMAN1	0.0476494	0.0212043	0.341555	weighted	1
ARID2	ZNF699	-0.559823	-1.77025	0.341942	weighted	1
ARID2	UBL3	-0.00399418	-0.0258818	0.342185	weighted	1
ARID2	PTBP1	-0.0134767	-0.0415541	0.342331	weighted	1
ARID2	CYFIP1	0.0313852	-0.02405	0.342517	weighted	1
ARID2	TEAD1	0.139255	0.0357448	0.342575	weighted	1
ARID2	RBPMS	-0.0220575	0.0596026	0.342992	weighted	1
ARID2	MAPK10	0.973463	0.228891	0.343051	weighted	1
ARID2	EIF4EBP1	0.0417806	0.0254059	0.343146	weighted	1
ARID2	RPL21P1	0.104138	0.89512	0.343325	weighted	1
ARID2	SRI	0.13205	0.025612	0.343492	weighted	1
ARID2	PTPN14	0.0958445	0.0701598	0.3435	weighted	1
ARID2	ELK4	0.0641496	-0.0710627	0.343518	weighted	1
ARID2	ZFAND6	-0.0537856	-0.0203017	0.343527	weighted	1
ARID2	NRSN2-AS1	0.250446	0.135381	0.34363	weighted	1
ARID2	LDHB	-0.0458594	0.0164282	0.343717	weighted	1
ARID2	NTAN1P2	-0.371615	-0.715921	0.344098	weighted	1
ARID2	SCRN1	0.0476727	-0.027294	0.344138	weighted	1
ARID2	HBEGF	-0.148946	0.0800687	0.344254	weighted	1
ARID2	TLR4	-0.0202291	-0.0413911	0.344533	weighted	1
ARID2	AP2M1	0.101448	0.0173622	0.344756	weighted	1
ARID2	TEAD2	0.650355	0.161927	0.344774	weighted	1
ARID2	YES1P1	-0.508874	-1.29919	0.344908	weighted	1
ARID2	CD84	-1.08469	-2.21435	0.345217	weighted	1
ARID2	CNDP2	0.00570256	-0.0225382	0.345485	weighted	1
ARID2	PPP1R14B-AS1	0.574838	0.1558	0.345529	weighted	1
ARID2	GCNT1	0.0128264	-0.0263964	0.345544	weighted	1
ARID2	CHST6	-0.37705	0.254701	0.345703	weighted	1
ARID2	HLA-DMA	-0.0365874	-0.172845	0.345748	weighted	1
ARID2	RBFOX2	0.279963	0.0714858	0.345875	weighted	1
ARID2	MGST3	0.0764269	0.0186891	0.346266	weighted	1
ARID2	TENM2	0.427381	0.188245	0.346289	weighted	1
ARID2	SEPTIN10	0.0182506	0.0321601	0.346411	weighted	1
ARID2	SLC25A24	0.179493	-0.0204108	0.346413	weighted	1
ARID2	TMSB4X	-0.00102192	-0.00751814	0.346556	weighted	1
ARID2	HMGB1P6	1.74747	0.322409	0.346593	weighted	1
ARID2	FBXO6	-0.0152483	-0.0578224	0.346708	weighted	1
ARID2	ZNF396	-0.793137	-0.849616	0.346739	weighted	1
ARID2	TMBIM1	-0.0200908	-0.0491495	0.346865	weighted	1
ARID2	POLA1	0.0242966	-0.158824	0.347014	weighted	1
ARID2	TMEM158	-0.3024	-0.256977	0.347146	weighted	1
ARID2	NAGLU	-0.0160374	-0.0441503	0.347169	weighted	1
ARID2	TCEAL2	-0.266893	-0.0645079	0.347253	weighted	1
ARID2	GATM	-0.0842082	-0.0336538	0.347254	weighted	1
ARID2	TBCB	-0.0262751	0.0265306	0.347458	weighted	1
ARID2	NOTCH2NLB	0.445146	0.510753	0.347549	weighted	1
ARID2	RAN	-0.0175161	0.0154651	0.347634	weighted	1
ARID2	NUAK1	0.0629884	0.0933215	0.347673	weighted	1
ARID2	TPP2	0.0493096	-0.0437264	0.347842	weighted	1
ARID2	PLCB2	0.103321	-0.0378164	0.34828	weighted	1
ARID2	LPAR5	-0.0401987	-0.103097	0.348668	weighted	1
ARID2	LRRC37A16P	1.11115	0.404949	0.349769	weighted	1
ARID2	HSPH1	-0.0338864	-0.0184822	0.350136	weighted	1
ARID2	CLEC10A	-0.185512	-0.32319	0.350454	weighted	1
ARID2	SSR2	0.0115134	0.0173098	0.350746	weighted	1
ARID2	RNF13	0.0412681	-0.016664	0.351333	weighted	1
ARID2	FLAD1	-0.206074	-0.104961	0.351711	weighted	1
ARID2	PRDM4	-0.389441	-0.237297	0.351718	weighted	1
ARID2	LUZP1	0.104156	0.03151	0.351818	weighted	1
ARID2	NUCKS1	-0.000861441	0.014247	0.352052	weighted	1
ARID2	SNRPB	0.0605559	0.0168387	0.352142	weighted	1
ARID2	H2AC12	0.138918	0.199333	0.35236	weighted	1
ARID2	FOXP1	0.0343079	0.0312598	0.352445	weighted	1
ARID2	NLGN4X	0.212923	0.148378	0.352838	weighted	1
ARID2	LAMB3	0.215931	-0.228701	0.353005	weighted	1
ARID2	HEXA	0.00973938	-0.0184015	0.353012	weighted	1
ARID2	EIF3E	0.0616616	0.0262755	0.353129	weighted	1
ARID2	CHCHD7	-0.0536962	-0.0298094	0.353522	weighted	1
ARID2	LOXL2	-0.063467	0.152084	0.353735	weighted	1
ARID2	NOP10	-0.0124031	-0.0135398	0.35399	weighted	1
ARID2	AKAP11	-0.0067918	-0.0231785	0.354224	weighted	1
ARID2	SPTLC3	0.00752018	0.0968816	0.354377	weighted	1
ARID2	RN7SL297P	-0.565338	-0.981166	0.354501	weighted	1
ARID2	LETM2	0.192615	0.290111	0.354578	weighted	1
ARID2	CAPN2	-0.15333	0.0617229	0.354988	weighted	1
ARID2	SHC2	0.253	-0.131159	0.355586	weighted	1
ARID2	CYRIB	0.0869559	-0.0186422	0.355931	weighted	1
ARID2	PDGFA	0.238959	0.0562183	0.356435	weighted	1
ARID2	FN1-DT	-0.580621	-1.31459	0.356497	weighted	1
ARID2	OS9	0.0267032	-0.01611	0.356624	weighted	1
ARID2	ZC3H12B	0.367514	0.250819	0.356799	weighted	1
ARID2	B2M	-0.0106951	-0.00800681	0.357	weighted	1
ARID2	SLIT1	2.51436	0.540231	0.357491	weighted	1
ARID2	SLK	0.0348858	-0.0312299	0.358138	weighted	1
ARID2	STMN1	0.00696657	0.015134	0.358806	weighted	1
ARID2	DTX3L	-0.0567661	-0.0378649	0.358835	weighted	1
ARID2	RESF1	-0.0611445	-0.02945	0.358957	weighted	1
ARID2	RPGRIP1L	0.306647	0.159864	0.358985	weighted	1
ARID2	ADAR	-0.022858	-0.0177198	0.359026	weighted	1
ARID2	FMNL1	-0.105673	-0.0575492	0.359046	weighted	1
ARID2	DDA1	0.00186465	0.0284074	0.359392	weighted	1
ARID2	CCDC65	0.625918	0.295898	0.359648	weighted	1
ARID2	PTPRF	-0.00757013	0.0750861	0.359699	weighted	1
ARID2	ACIN1	0.0891073	-0.0212172	0.359915	weighted	1
ARID2	CENPF	0.0894282	0.036833	0.360115	weighted	1
ARID2	PEBP1	-0.0210291	0.0132068	0.360222	weighted	1
ARID2	ITSN1	0.118768	0.0506803	0.360231	weighted	1
ARID2	SPATC1L	0.103518	0.0828903	0.360502	weighted	1
ARID2	LY6E	-0.0610521	-0.0208372	0.360747	weighted	1
ARID2	SRGN	0.17041	-0.0401494	0.360808	weighted	1
ARID2	CIT	0.00591318	0.112256	0.361001	weighted	1
ARID2	PIR	0.502646	0.0950605	0.361391	weighted	1
ARID2	PARP4	0.0272095	-0.0358517	0.361719	weighted	1
ARID2	FAM151B	-0.230717	-0.620652	0.36177	weighted	1
ARID2	LGALS8	0.020243	-0.039048	0.361773	weighted	1
ARID2	CYLD	0.102243	-0.0452169	0.36191	weighted	1
ARID2	ZBTB46-AS1	0.200522	0.887265	0.362094	weighted	1
ARID2	VPS13B-DT	-0.48972	-1.01201	0.362213	weighted	1
ARID2	EIF4A3	-0.0543308	-0.0222504	0.362682	weighted	1
ARID2	GSTO1	0.022769	-0.0174668	0.362797	weighted	1
ARID2	SQOR	0.065962	-0.0422751	0.363185	weighted	1
ARID2	ZNF565	0.45121	0.258283	0.363231	weighted	1
ARID2	NUCB2	-0.143532	0.0631893	0.363583	weighted	1
ARID2	ARL4C	0.104071	0.060818	0.363895	weighted	1
ARID2	ARAP2	-0.105027	-0.0963119	0.364287	weighted	1
ARID2	FBLN1	0.212276	0.0757212	0.364381	weighted	1
ARID2	COL18A1	0.139923	0.0591886	0.364832	weighted	1
ARID2	BIN2	0.14797	-0.180122	0.364977	weighted	1
ARID2	PTS	-0.10156	0.059095	0.365107	weighted	1
ARID2	HLA-E	-0.0111025	-0.0166451	0.365374	weighted	1
ARID2	ARNT2-DT	0.276156	0.345955	0.365751	weighted	1
ARID2	PSAP	-0.0455772	-0.0113036	0.366008	weighted	1
ARID2	CCSAP	0.0347907	-0.0675447	0.36655	weighted	1
ARID2	ABL2	0.05467	0.0646441	0.366551	weighted	1
ARID2	IMMP1L	0.203745	0.0917623	0.366641	weighted	1
ARID2	DGKG	0.143714	0.298252	0.366655	weighted	1
ARID2	SRD5A3-AS1	1.51188	0.605333	0.366985	weighted	1
ARID2	TSSK3	-0.237237	-2.85743	0.367026	weighted	1
ARID2	HMGCS1	0.169757	0.0533663	0.36742	weighted	1
ARID2	SYNRG	-0.0397395	-0.0348353	0.367741	weighted	1
ARID2	MS4A6A	-0.133052	-0.0619695	0.367982	weighted	1
ARID2	MYORG	0.32003	0.326753	0.368231	weighted	1
ARID2	FIGNL1	0.0654425	-0.195307	0.368574	weighted	1
ARID2	LMBRD2	-0.245281	-0.112539	0.368705	weighted	1
ARID2	KLK1	0.0391571	-0.194705	0.368965	weighted	1
ARID2	CLCN7	-0.122999	-0.0612717	0.369142	weighted	1
ARID2	PLEC	-0.0457923	-0.0216913	0.369301	weighted	1
ARID2	IFT56	0.293936	0.512501	0.369607	weighted	1
ARID2	FKBP14	0.236839	0.0554864	0.37059	weighted	1
ARID2	ULK2	0.201689	-0.102649	0.370649	weighted	1
ARID2	DDAH2	0.0245699	0.036204	0.370666	weighted	1
ARID2	ATP6V0B	-0.011239	-0.0109092	0.370722	weighted	1
ARID2	ERH	0.00278597	0.015475	0.370795	weighted	1
ARID2	RRP7A	0.00822834	-0.0397857	0.370862	weighted	1
ARID2	SUPT6H	-0.0782817	-0.0250668	0.371065	weighted	1
ARID2	PALM2AKAP2	0.984438	0.136074	0.371164	weighted	1
ARID2	SNX11	-0.103452	-0.173677	0.371262	weighted	1
ARID2	ANKLE2	0.00560163	0.0269576	0.371412	weighted	1
ARID2	MIR181A1HG	-0.00444039	0.179453	0.371424	weighted	1
ARID2	SLC16A1-AS1	-0.325225	-0.0623274	0.371609	weighted	1
ARID2	USP18	-0.178249	-0.0815957	0.37174	weighted	1
ARID2	SERPINF2	-0.0816612	-0.227294	0.371803	weighted	1
ARID2	RAB39A	-0.0274171	-0.0819553	0.372151	weighted	1
ARID2	PDCD5	0.0732753	0.0314169	0.372307	weighted	1
ARID2	SCML1	-0.17166	-0.0658341	0.372713	weighted	1
ARID2	CD33	-0.129968	-0.0913987	0.372932	weighted	1
ARID2	ERMAP	-0.121884	-0.112637	0.373444	weighted	1
ARID2	FOXP4-AS1	1.67343	0.835155	0.373517	weighted	1
ARID2	CHCHD10	-0.0130303	-0.0192681	0.373521	weighted	1
ARID2	FCGR2C	-0.399089	-1.02893	0.373555	weighted	1
ARID2	ACTC1	1.06251	0.15366	0.373777	weighted	1
ARID2	TLR2	-0.254187	-0.101379	0.374178	weighted	1
ARID2	SIN3B	0.195624	0.0480154	0.374619	weighted	1
ARID2	HPGDS	-0.39757	-0.61192	0.374712	weighted	1
ARID2	SLC30A7	-0.0389466	-0.0738488	0.374792	weighted	1
ARID2	FMNL1-DT	-0.13455	-0.147509	0.375196	weighted	1
ARID2	SEC14L1	0.00572663	-0.0214932	0.375655	weighted	1
ARID2	RAB5IF	-0.103785	-0.0261875	0.37573	weighted	1
ARID2	MERTK	0.0284	-0.049109	0.37622	weighted	1
ARID2	ACTG1	0.0023768	0.00834183	0.376233	weighted	1
ARID2	NTRK3	1.23984	0.30517	0.376257	weighted	1
ARID2	FKBP7	0.633053	0.189183	0.376327	weighted	1
ARID2	LINC02315	-0.183301	-0.205402	0.376351	weighted	1
ARID2	DPYD	-0.107863	-0.0318893	0.376757	weighted	1
ARID2	MIR4435-2HG	-0.114186	0.0673229	0.377214	weighted	1
ARID2	LINC00343	0.929152	0.719053	0.377324	weighted	1
ARID2	SLC16A2	-0.250412	-0.145502	0.377824	weighted	1
ARID2	APOE	0.00213215	-0.00805707	0.377995	weighted	1
ARID2	TM7SF2	-0.00950546	0.0412007	0.378004	weighted	1
ARID2	LARS1	-0.0424929	0.0249513	0.378212	weighted	1
ARID2	IFNAR1	0.0170152	-0.026908	0.378291	weighted	1
ARID2	CDH15	1.18539	0.661586	0.378318	weighted	1
ARID2	ANKRD11	0.0418669	0.0141538	0.378411	weighted	1
ARID2	TMEM179B	0.0168432	-0.0193673	0.378416	weighted	1
ARID2	WNT5A	0.143653	-0.0287219	0.378527	weighted	1
ARID2	ZNF296	-0.0427707	-0.522289	0.378653	weighted	1
ARID2	HTR2B	0.360432	0.0745918	0.378799	weighted	1
ARID2	SLC39A8	-0.295132	-0.105464	0.37882	weighted	1
ARID2	RPS14P4	0.217911	0.263664	0.378933	weighted	1
ARID2	LDB1	0.105682	0.0427178	0.378937	weighted	1
ARID2	CCL8	-0.215759	-0.133228	0.379248	weighted	1
ARID2	C12orf43	-0.334381	-0.0695719	0.379292	weighted	1
ARID2	BOK	0.519666	0.140987	0.379343	weighted	1
ARID2	MAN2A1	-0.0401888	0.0417575	0.379359	weighted	1
ARID2	MTIF3	0.0321142	-0.038935	0.379489	weighted	1
ARID2	CGNL1	0.0762447	0.0425195	0.379693	weighted	1
ARID2	TLR1	-0.0821027	-0.0523025	0.379851	weighted	1
ARID2	NYNRIN	0.0135213	-0.0888807	0.379879	weighted	1
ARID2	SLC18A2	-0.319483	-0.132422	0.379964	weighted	1
ARID2	GAB3	-0.419512	-0.105758	0.379975	weighted	1
ARID2	ZNF77	-0.829136	-1.07282	0.38002	weighted	1
ARID2	EEIG2	-0.110311	-0.0618944	0.380183	weighted	1
ARID2	LRCH4	0.440596	0.183419	0.380316	weighted	1
ARID2	KCNK6	-0.0758455	-0.0344204	0.380472	weighted	1
ARID2	STAT2	0.0178431	-0.0190256	0.380507	weighted	1
ARID2	CLPX	0.0549605	-0.0384445	0.380801	weighted	1
ARID2	PLAC8	-0.711701	-0.102985	0.380815	weighted	1
ARID2	GMPR	-0.107715	-0.0330782	0.381487	weighted	1
ARID2	UBFD1	0.184672	0.0617832	0.381561	weighted	1
ARID2	TMEM167A	0.00880504	0.0230228	0.381645	weighted	1
ARID2	TIMELESS	0.152732	-0.0836123	0.382193	weighted	1
ARID2	KIF1A	-0.420333	0.0540898	0.382359	weighted	1
ARID2	RBL2	0.0240826	-0.0630605	0.38246	weighted	1
ARID2	HYCC2	0.00362419	-0.199352	0.382678	weighted	1
ARID2	RRAGC-DT	-0.192124	-0.158377	0.382842	weighted	1
ARID2	ECHDC2	-0.118168	-0.0751642	0.383015	weighted	1
ARID2	SEMA5A	0.146146	0.142919	0.383092	weighted	1
ARID2	SMARCA4	0.0881691	0.0359266	0.383231	weighted	1
ARID2	SIPA1L2	0.018483	-0.0174678	0.383428	weighted	1
ARID2	HPSE	-0.0637758	-0.0417517	0.384095	weighted	1
ARID2	PFKL	0.0482614	-0.0387781	0.384132	weighted	1
ARID2	MTND6P4	0.684019	0.66639	0.384175	weighted	1
ARID2	MALRD1	-0.321163	0.279403	0.384468	weighted	1
ARID2	NELFA	-0.467872	-0.144264	0.38452	weighted	1
ARID2	SLC38A6	-0.16329	-0.120215	0.384621	weighted	1
ARID2	ARHGAP27P1-BPTFP1-KPNA2P3	-0.217035	-0.0975195	0.384673	weighted	1
ARID2	SF3A1	0.0399408	-0.0392717	0.38521	weighted	1
ARID2	FGFR2	0.364189	0.11203	0.385286	weighted	1
ARID2	SLCO2B1	-0.184512	-0.0482264	0.385328	weighted	1
ARID2	SLC22A18	0.0896501	-0.101867	0.385625	weighted	1
ARID2	PSMB4	0.0546539	0.0206295	0.386215	weighted	1
ARID2	NDUFA8	0.0453551	0.0273726	0.386689	weighted	1
ARID2	NDUFB11	0.0248862	0.015976	0.386814	weighted	1
ARID2	SOCS2	-0.00997794	-0.0486468	0.386846	weighted	1
ARID2	G3BP2	-0.0467984	-0.0145268	0.386882	weighted	1
ARID2	NETO2	0.503862	0.0927046	0.387284	weighted	1
ARID2	BDH1	0.0500215	-0.901718	0.387314	weighted	1
ARID2	FAM66D	0.0432621	0.931966	0.387344	weighted	1
ARID2	CNN2	0.0240399	0.0196938	0.387513	weighted	1
ARID2	MTSS1	-0.158255	-0.380023	0.387646	weighted	1
ARID2	GALM	0.0430598	-0.0342632	0.387668	weighted	1
ARID2	VPS35	-0.0353753	-0.0152944	0.387742	weighted	1
ARID2	NDFIP1	-0.0725141	-0.0231585	0.388191	weighted	1
ARID2	TBC1D9B	-0.0837055	-0.0687253	0.388254	weighted	1
ARID2	MAPKAPK3	0.00307964	-0.0657095	0.388286	weighted	1
ARID2	PECR	0.178597	-0.196746	0.388342	weighted	1
ARID2	SLC17A5	-0.0307695	-0.0368408	0.38843	weighted	1
ARID2	NRBF2	0.0628654	-0.0234344	0.388485	weighted	1
ARID2	RTN3	0.000569999	-0.014828	0.388595	weighted	1
ARID2	MYRF	-0.253313	-0.621387	0.388632	weighted	1
ARID2	MTHFD1L	-0.0875092	-0.0247103	0.388642	weighted	1
ARID2	CPT1A	-0.431255	-0.263445	0.388725	weighted	1
ARID2	HECA	-0.0692498	-0.115205	0.388743	weighted	1
ARID2	HERPUD1	-0.0275442	0.0262714	0.389057	weighted	1
ARID2	NIF3L1	0.0816616	-0.155765	0.389335	weighted	1
ARID2	ZNF687-AS1	-0.205063	-0.977903	0.389394	weighted	1
ARID2	CREBRF	-0.0625399	-0.0374397	0.389786	weighted	1
ARID2	PTPN12	-0.114907	-0.0263203	0.390164	weighted	1
ARID2	TNFRSF10A-DT	-0.426516	-1.53181	0.390174	weighted	1
ARID2	WASF1	-0.0975648	0.0981845	0.390216	weighted	1
ARID2	FHOD1	0.205014	-0.0742844	0.390332	weighted	1
ARID2	GAS1RR	-0.00143793	0.319613	0.390658	weighted	1
ARID2	FBLN5	0.306312	0.148226	0.391377	weighted	1
ARID2	EDN1	0.599205	0.205052	0.391863	weighted	1
ARID2	ATP6V0A1	-0.0971354	-0.0249194	0.391866	weighted	1
ARID2	MAP1LC3A	0.2305	0.0403748	0.391878	weighted	1
ARID2	ENPP2	-0.464448	-0.264192	0.392099	weighted	1
ARID2	MCC	-0.151023	-0.107933	0.392235	weighted	1
ARID2	CXCR2	0.0714269	-0.561838	0.392371	weighted	1
ARID2	IL17RA	-0.238434	-0.0865476	0.392574	weighted	1
ARID2	RRAGA	0.255471	0.035326	0.392624	weighted	1
ARID2	CRYZL1	0.287911	0.0563863	0.392625	weighted	1
ARID2	CWC22	0.110543	-0.0495139	0.392671	weighted	1
ARID2	GPR68	-1.5695	-0.642153	0.392686	weighted	1
ARID2	SEMA3A	0.651199	0.171108	0.392774	weighted	1
ARID2	CGN	-0.457424	-0.361075	0.392852	weighted	1
ARID2	NUDT19-DT	-0.404589	-0.46848	0.39333	weighted	1
ARID2	PCED1B-AS1	0.05965	-0.0771114	0.393747	weighted	1
ARID2	FAH	0.078987	-0.0536622	0.3939	weighted	1
ARID2	TRIM36	-0.290819	-0.100218	0.393956	weighted	1
ARID2	LINC00847	0.0800222	-0.276251	0.394229	weighted	1
ARID2	GPD2	0.140814	-0.043182	0.394453	weighted	1
ARID2	LINC02256	-0.326197	-0.145438	0.394461	weighted	1
ARID2	RNASEL	0.111552	-0.2449	0.394745	weighted	1
ARID2	FLYWCH1	-0.175421	-0.506948	0.394774	weighted	1
ARID2	ERLEC1	0.0634336	0.0224522	0.394909	weighted	1
ARID2	SNX30	-0.0915278	-0.0552173	0.395035	weighted	1
ARID2	EFNA1	1.23689	0.796814	0.395261	weighted	1
ARID2	RBP1	-0.0783619	0.11027	0.395284	weighted	1
ARID2	PIK3R5	-0.1424	-0.0830728	0.395297	weighted	1
ARID2	RPS3A	0.0142012	0.0173143	0.395393	weighted	1
ARID2	ATP5IF1	-0.0580447	-0.0160108	0.395397	weighted	1
ARID2	FAAP20	0.156035	0.0316302	0.395401	weighted	1
ARID2	ARF4	0.0127824	0.0150082	0.395481	weighted	1
ARID2	RAB15	0.0577978	0.0702373	0.395568	weighted	1
ARID2	MARCHF1	0.0858345	-0.0310094	0.395652	weighted	1
ARID2	ANKFY1	-0.0480451	-0.0506214	0.395675	weighted	1
ARID2	HINT1	0.00500538	0.0108254	0.39572	weighted	1
ARID2	EDNRA	0.147051	0.356001	0.395924	weighted	1
ARID2	SLC23A2	-0.247475	-0.0496609	0.396088	weighted	1
ARID2	RNF138	-0.233276	-0.136596	0.396171	weighted	1
ARID2	RRP12	0.392439	0.180469	0.396201	weighted	1
ARID2	CISD2	-0.0362683	-0.0247979	0.396204	weighted	1
ARID2	C6orf47	0.107016	-0.0976781	0.396415	weighted	1
ARID2	CUEDC1	-0.174834	-0.0846969	0.396839	weighted	1
ARID2	ENTPD1	-0.0873651	-0.029091	0.396991	weighted	1
ARID2	TTC36-AS1	-0.729389	0.210759	0.397165	weighted	1
ARID2	WWC2	0.0836055	0.0286332	0.397504	weighted	1
ARID2	RFESD	-0.0297525	-1.43402	0.39762	weighted	1
ARID2	TERF2IP	-0.0512767	0.0313225	0.397675	weighted	1
ARID2	TGFBR1	-0.0716901	-0.0217196	0.398	weighted	1
ARID2	ARF5	-0.0376523	0.0356731	0.398088	weighted	1
ARID2	TNFRSF11B	0.296869	0.149759	0.398794	weighted	1
ARID2	THOC1-DT	0.149579	0.385667	0.3993	weighted	1
ARID2	SNHG14	0.00672416	0.0175408	0.39957	weighted	1
ARID2	TMED9	0.0115961	0.0135362	0.40018	weighted	1
ARID2	SDC2	-0.0832014	0.0179992	0.400216	weighted	1
ARID2	GSDMD	-0.13668	-0.145364	0.400318	weighted	1
ARID2	LCTL	1.15089	0.473096	0.400718	weighted	1
ARID2	CADM2	0.128518	0.12018	0.400778	weighted	1
ARID2	ATF6-DT	0.335684	0.251085	0.400843	weighted	1
ARID2	DSE	0.102755	-0.0228121	0.400871	weighted	1
ARID2	LRRC37A2	0.2876	-0.255079	0.400906	weighted	1
ARID2	SERPINB6	0.0786023	-0.0174511	0.401231	weighted	1
ARID2	OCIAD2	0.0416179	0.0426259	0.401332	weighted	1
ARID2	CEP57	-0.0573529	-0.0410598	0.40138	weighted	1
ARID2	NCF1	-0.162435	-0.058663	0.401458	weighted	1
ARID2	RPS2	0.0220755	0.00961137	0.401472	weighted	1
ARID2	EGR1	-0.0969511	-0.0835119	0.401543	weighted	1
ARID2	PTK2B	-0.00164568	-0.0775566	0.401554	weighted	1
ARID2	MIR31HG	-0.0100833	-1.27289	0.401599	weighted	1
ARID2	TMEM263	-0.0759925	0.0511313	0.401644	weighted	1
ARID2	CDS1	-0.0320992	-0.036187	0.401667	weighted	1
ARID2	FILIP1L	-0.129958	0.0407714	0.40173	weighted	1
ARID2	TNKS1BP1	0.117656	0.0761446	0.401879	weighted	1
ARID2	COL3A1	-0.216459	0.135294	0.401927	weighted	1
ARID2	SLC25A5	-0.00626021	-0.0138484	0.401989	weighted	1
ARID2	THUMPD3-AS1	0.0546251	0.0318673	0.40227	weighted	1
ARID2	ITIH5	-0.37429	-0.0877316	0.402297	weighted	1
ARID2	CHPT1	-0.115491	-0.0459846	0.40248	weighted	1
ARID2	PLIN2	-0.133844	-0.0383726	0.402683	weighted	1
ARID2	TRAM1	0.00548493	-0.0126919	0.402737	weighted	1
ARID2	ADAP1	0.0416602	-0.100989	0.402787	weighted	1
ARID2	SETDB1	-0.212209	-0.0794897	0.402821	weighted	1
ARID2	SLC35F6	-0.12023	-0.0525013	0.402972	weighted	1
ARID2	BCAR1	0.444902	0.0825675	0.402986	weighted	1
ARID2	RNF122	-0.352131	-7.3227	0.403015	weighted	1
ARID2	RGS5	1.65976	0.193258	0.403026	weighted	1
ARID2	PSMG3	-0.0200563	0.0445004	0.403046	weighted	1
ARID2	CSRP2	0.49874	0.122809	0.403146	weighted	1
ARID2	DDX24	-0.0838994	-0.0177252	0.403239	weighted	1
ARID2	MCRIP2	-0.130603	-0.0447714	0.40346	weighted	1
ARID2	GSTM4	-0.372294	-0.0909668	0.403573	weighted	1
ARID2	COX14	-0.00471155	-0.0163156	0.403749	weighted	1
ARID2	PXN	0.207075	0.0738507	0.403828	weighted	1
ARID2	MAP3K11	-0.0531738	-0.081362	0.403997	weighted	1
ARID2	ITGA7	0.0461323	-0.11219	0.404037	weighted	1
ARID2	DDR1	0.177475	-0.097	0.404131	weighted	1
ARID2	EHBP1L1	-0.0290207	-0.0736458	0.404327	weighted	1
ARID2	RYR3	0.365763	0.130196	0.404343	weighted	1
ARID2	RFTN1	0.0786241	0.0847895	0.40438	weighted	1
ARID2	SDSL	-0.0742293	-0.112341	0.404402	weighted	1
ARID2	PRKCI	0.0117562	0.050602	0.404779	weighted	1
ARID2	TSEN54	0.0572322	-0.110632	0.404931	weighted	1
ARID2	AHCYL2	-0.128747	-0.104833	0.405016	weighted	1
ARID2	SHROOM3	-0.219469	0.16598	0.405136	weighted	1
ARID2	RADX	0.222103	0.222438	0.405351	weighted	1
ARID2	PSMB7	0.00911039	0.0283636	0.4054	weighted	1
ARID2	LRP12	0.15572	0.0911083	0.405606	weighted	1
ARID2	EFCAB14	-0.0661838	-0.0227836	0.405638	weighted	1
ARID2	TNF	-0.0907979	-0.113716	0.405697	weighted	1
ARID2	CCNB1IP1	0.220092	0.0614071	0.406006	weighted	1
ARID2	AKT3	0.0962408	0.0691412	0.40629	weighted	1
ARID2	PRICKLE2	0.41858	0.160776	0.406354	weighted	1
ARID2	MT1F	-0.147736	-0.0462358	0.406497	weighted	1
ARID2	CHD7	-0.031252	-0.0227058	0.406545	weighted	1
ARID2	DNAJC1	-0.0228143	0.0184346	0.40677	weighted	1
ARID2	HCG18	0.282639	0.0551846	0.40703	weighted	1
ARID2	ZNF528	-1.00711	-0.712359	0.407091	weighted	1
ARID2	SERINC3	-0.131197	-0.0261112	0.407097	weighted	1
ARID2	H4C14	-0.0646204	-2.94519	0.407287	weighted	1
ARID2	MYADM	0.108967	0.0367393	0.407326	weighted	1
ARID2	MYH14	-0.0890386	-0.229317	0.407361	weighted	1
ARID2	CLTC	-0.0259254	-0.0147636	0.407453	weighted	1
ARID2	ACER3	0.0723094	-0.042554	0.407566	weighted	1
ARID2	LRIG1	-0.027845	-0.108833	0.408051	weighted	1
ARID2	RENBP	-0.464831	-0.111212	0.408061	weighted	1
ARID2	RPL5	0.0144459	0.00897008	0.408181	weighted	1
ARID2	SRP9	0.170658	0.0219805	0.408711	weighted	1
ARID2	UTP6	0.151787	-0.0408988	0.408856	weighted	1
ARID2	PDC-AS1	0.106069	-0.844011	0.408933	weighted	1
ARID2	CFH	-0.0998743	-0.722269	0.409113	weighted	1
ARID2	TRABD	-0.0466297	-0.0667503	0.409152	weighted	1
ARID2	CGAS	0.0521616	-0.0332387	0.409295	weighted	1
ARID2	SCARB1	0.0537366	-0.0629082	0.409854	weighted	1
ARID2	DCBLD2	-0.0885441	0.0540815	0.410154	weighted	1
ARID2	LINC01094	0.0452824	-0.0201426	0.410205	weighted	1
ARID2	STK3	-0.0172354	-0.065143	0.41047	weighted	1
ARID2	ZNFX1	-0.0789517	-0.0496139	0.410728	weighted	1
ARID2	PRDM2	0.0190253	0.0376632	0.410879	weighted	1
ARID2	CPVL	0.0920305	-0.0221957	0.410937	weighted	1
ARID2	CTXN1	0.97159	0.303754	0.411099	weighted	1
ARID2	RNF152	0.905851	0.400974	0.41111	weighted	1
ARID2	UBAP2L	0.0612768	-0.0366827	0.411147	weighted	1
ARID2	CCND2	-0.00390522	-0.0105842	0.411453	weighted	1
ARID2	TENM4	-0.00303069	-0.0301078	0.411463	weighted	1
ARID2	SLPI	-0.00391665	-0.00883585	0.411672	weighted	1
ARID2	IER3	0.02257	0.0205655	0.412026	weighted	1
ARID2	CC2D1A	-0.0505617	-0.112294	0.412037	weighted	1
ARID2	CCDC87	0.638748	0.306874	0.412089	weighted	1
ARID2	CPM	0.0952779	-0.0769596	0.412373	weighted	1
ARID2	HCAR1	-0.449622	-0.192065	0.412469	weighted	1
ARID2	COMP	0.0192522	-0.0563247	0.412574	weighted	1
ARID2	PTTG1	0.0198005	0.046322	0.412651	weighted	1
ARID2	FOXP1-DT	0.676621	0.128422	0.412663	weighted	1
ARID2	SYNC	0.397405	0.0947906	0.412804	weighted	1
ARID2	ZNF395	-0.630332	-0.529123	0.412951	weighted	1
ARID2	BACE1-AS	1.10972	0.199433	0.413062	weighted	1
ARID2	ZNF385A	0.0900151	-0.0287591	0.413145	weighted	1
ARID2	NECTIN3-AS1	0.681827	0.116591	0.413623	weighted	1
ARID2	BEND7	-0.0205182	0.0785663	0.413922	weighted	1
ARID2	GIMAP4	-0.127924	-0.134639	0.414089	weighted	1
ARID2	FSCN1	0.0104169	0.0138755	0.414287	weighted	1
ARID2	ID2	-0.0302162	-0.0136419	0.414366	weighted	1
ARID2	BANF1	0.0359257	0.0158435	0.414384	weighted	1
ARID2	GTF2F2	-0.0376482	-0.042907	0.414428	weighted	1
ARID2	PLEKHA6	-0.225415	-0.185618	0.414453	weighted	1
ARID2	SPRING1	-0.0687292	-0.0594239	0.414505	weighted	1
ARID2	S100A9	-0.352036	-0.0699433	0.414892	weighted	1
ARID2	TFRC	0.165516	-0.0378531	0.415259	weighted	1
ARID2	COTL1	0.0456133	-0.0145278	0.415446	weighted	1
ARID2	LINC00324	-1.08675	-0.740111	0.415759	weighted	1
ARID2	SIRT4	-0.201434	-0.68595	0.415849	weighted	1
ARID2	CSF2RB	-0.356323	-0.251132	0.415952	weighted	1
ARID2	USP28	0.133181	0.0563284	0.415956	weighted	1
ARID2	FNDC3B	-0.141565	0.030737	0.416044	weighted	1
ARID2	ALAS1	0.133058	-0.0212697	0.41615	weighted	1
ARID2	TIMM13	0.0773237	0.0185894	0.416153	weighted	1
ARID2	SPATA6L	0.0588598	0.228425	0.416162	weighted	1
ARID2	FGF12	-0.486281	-0.728887	0.41634	weighted	1
ARID2	VAMP4	0.0739154	-0.296562	0.416488	weighted	1
ARID2	SH3TC1	-0.101179	-0.0736859	0.416599	weighted	1
ARID2	HLA-A	-0.0273459	-0.0175478	0.416774	weighted	1
ARID2	SMO	-0.0355109	-0.198448	0.416902	weighted	1
ARID2	ENDOD1	-0.819072	-0.273876	0.416915	weighted	1
ARID2	ZFAND2B	0.100546	-0.0932718	0.41707	weighted	1
ARID2	IL17RD	1.32257	0.346857	0.417151	weighted	1
ARID2	MARVELD1	0.364292	0.0978518	0.417302	weighted	1
ARID2	TNK1	-1.42401	-1.59484	0.41731	weighted	1
ARID2	WDR72	0.0492614	-0.261361	0.417529	weighted	1
ARID2	EGFR	-0.43836	0.108813	0.417832	weighted	1
ARID2	PRXL2C	-0.11328	-0.0495882	0.417982	weighted	1
ARID2	AP1B1	0.0184943	-0.028364	0.418513	weighted	1
ARID2	LTBP2	0.1441	-0.0448447	0.418584	weighted	1
ARID2	ZBTB40	-0.108558	-0.0895139	0.4188	weighted	1
ARID2	ADAMTS1	1.85299	0.308516	0.418919	weighted	1
ARID2	PNISR	0.0155091	0.0153587	0.419346	weighted	1
ARID2	ARSA	-0.305539	-0.0572498	0.419401	weighted	1
ARID2	SLC2A4RG	0.234088	0.053041	0.419638	weighted	1
ARID2	SMARCA1	0.0659831	0.0163122	0.419834	weighted	1
ARID2	CAPZA2	0.000787087	-0.0153579	0.419941	weighted	1
ARID2	PJVK	0.31762	0.241755	0.420138	weighted	1
ARID2	NRN1	-0.714542	-0.251424	0.420237	weighted	1
ARID2	FOXO3B	1.35653	0.408386	0.420682	weighted	1
ARID2	ZNF83	-0.346891	-0.289521	0.420688	weighted	1
ARID2	MYO1F	-0.0926223	-0.0257439	0.420841	weighted	1
ARID2	GDF6	0.657856	0.220902	0.42089	weighted	1
ARID2	LINC01521	-0.12086	-1.16865	0.420977	weighted	1
ARID2	PTK7	0.0162673	0.0731349	0.42123	weighted	1
ARID2	YWHAZ	0.0137719	0.0111876	0.421557	weighted	1
ARID2	DNMT1	0.0214948	-0.027575	0.421703	weighted	1
ARID2	CSNK1A1	0.0190422	0.0171523	0.421858	weighted	1
ARID2	CLTB	0.0661736	0.0192534	0.42187	weighted	1
ARID2	RAB3IL1	-0.45577	-0.0713512	0.421903	weighted	1
ARID2	HMGCR	0.0829773	0.0418849	0.421992	weighted	1
ARID2	HIKESHI	0.222577	0.0499769	0.421995	weighted	1
ARID2	RSRP1	-0.055054	-0.0167079	0.422302	weighted	1
ARID2	ODF2L	0.00413762	0.0426158	0.422448	weighted	1
ARID2	FBL	0.0636867	0.0331865	0.422461	weighted	1
ARID2	FIGN	0.113935	0.0376255	0.422603	weighted	1
ARID2	PNPT1	0.0341291	-0.0343601	0.422811	weighted	1
ARID2	FOLR1	-0.0833587	-0.712756	0.422827	weighted	1
ARID2	TMEM51	-0.197816	-0.0884182	0.422866	weighted	1
ARID2	FAM111A-DT	-0.237418	-0.650633	0.422868	weighted	1
ARID2	ABCG1	-0.12089	-0.0228894	0.423217	weighted	1
ARID2	ADGRG6	-0.0457376	-0.117886	0.423324	weighted	1
ARID2	RAB33A	0.0921331	0.359149	0.423377	weighted	1
ARID2	CHMP2B	-0.0804141	-0.029485	0.423389	weighted	1
ARID2	FZD2	0.0350702	0.030918	0.423441	weighted	1
ARID2	RCAN1	0.503818	0.146947	0.423531	weighted	1
ARID2	LPP	-0.0601258	0.0188059	0.423681	weighted	1
ARID2	CYGB	-0.525428	-0.26996	0.423715	weighted	1
ARID2	CSAG3	-0.178966	-2.12909	0.423815	weighted	1
ARID2	SNX10	0.0853601	-0.0223657	0.423851	weighted	1
ARID2	CEP126	-0.118573	0.142763	0.423973	weighted	1
ARID2	TXK	-0.257318	-0.28252	0.424063	weighted	1
ARID2	JAML	-0.673929	-0.170942	0.424301	weighted	1
ARID2	NEK8	0.198491	-0.474942	0.424625	weighted	1
ARID2	APOL6	-0.203652	-0.0846676	0.424649	weighted	1
ARID2	LINC00472	-0.134337	0.0998289	0.424902	weighted	1
ARID2	MAGOHB	0.193495	0.0589853	0.424924	weighted	1
ARID2	STX11	-0.057307	-0.0752249	0.425049	weighted	1
ARID2	ADCY9	0.593555	0.168156	0.425411	weighted	1
ARID2	MIPOL1	0.308617	-0.0612479	0.425574	weighted	1
ARID2	NPM2	-0.226649	-0.128226	0.42564	weighted	1
ARID2	GAL	0.881892	0.224568	0.425757	weighted	1
ARID2	ATP5MK	0.0593956	0.0160235	0.426138	weighted	1
ARID2	TMED10	0.00134713	-0.0171776	0.426238	weighted	1
ARID2	TRIM25	-5.0062e-05	-0.0357564	0.426381	weighted	1
ARID2	LIN9	0.380881	-0.284295	0.426385	weighted	1
ARID2	TNFAIP3	-0.149648	-0.0467182	0.426436	weighted	1
ARID2	NT5C3A	0.0251557	-0.0483681	0.426437	weighted	1
ARID2	MVP-DT	0.668038	0.146122	0.426893	weighted	1
ARID2	FOXN3-AS1	-0.449994	-0.388912	0.42693	weighted	1
ARID2	ATF6	-0.0617015	-0.024982	0.427077	weighted	1
ARID2	ANKRD6	0.660908	0.110294	0.427107	weighted	1
ARID2	SPINT1	-0.189723	-0.0549052	0.427111	weighted	1
ARID2	JAK1	0.026585	-0.0129395	0.427145	weighted	1
ARID2	ST6GAL1	-0.145062	-0.0432735	0.427153	weighted	1
ARID2	TMEM97	0.185485	0.0409129	0.427306	weighted	1
ARID2	PLCG2	0.0488151	-0.0379684	0.427705	weighted	1
ARID2	KIF20A	0.232613	0.144813	0.427763	weighted	1
ARID2	ENGASE	-0.225406	-0.178676	0.427837	weighted	1
ARID2	ATP6V1C2	0.142493	0.309481	0.428256	weighted	1
ARID2	ZNF707	-0.43342	-0.326393	0.428805	weighted	1
ARID2	SPOP	-0.00257281	0.0390905	0.42913	weighted	1
ARID2	MDM2	-0.0448716	-0.0195005	0.429164	weighted	1
ARID2	LTA4H	-0.0444201	-0.0367656	0.429289	weighted	1
ARID2	RACGAP1	0.016906	-0.19503	0.429385	weighted	1
ARID2	ELOVL3	0.0722751	-0.872021	0.429575	weighted	1
ARID2	PEG10	0.514689	0.126302	0.429722	weighted	1
ARID2	PKP2	1.61947	0.244829	0.430117	weighted	1
ARID2	SDK2	-0.385132	0.111278	0.43023	weighted	1
ARID2	CLDN1	0.0381785	-0.0267713	0.430419	weighted	1
ARID2	GK	-0.00168109	-0.106086	0.430493	weighted	1
ARID2	TROAP	0.387241	0.0961172	0.430584	weighted	1
ARID2	HPS3	-0.0960923	-0.0400993	0.430612	weighted	1
ARID2	PPCS	0.00939823	-0.0213061	0.43079	weighted	1
ARID2	NDUFAF3	-0.0415666	0.0220242	0.430933	weighted	1
ARID2	GALNT3	-0.224226	-0.101923	0.431052	weighted	1
ARID2	ACSL1	0.0480484	-0.0654728	0.431079	weighted	1
ARID2	SAP30L-AS1	-0.272406	-1.46821	0.431206	weighted	1
ARID2	RUSC2	0.237455	0.139329	0.431303	weighted	1
ARID2	NMI	-0.00731923	-0.0363602	0.431636	weighted	1
ARID2	TCIRG1	0.133565	-0.0534555	0.431757	weighted	1
ARID2	CDC42BPB	0.0488268	-0.025138	0.431785	weighted	1
ARID2	CDCA4	0.404063	0.12087	0.431964	weighted	1
ARID2	HCG9	1.01837	0.38575	0.432162	weighted	1
ARID2	CCND3	-0.0556277	-0.0618937	0.432182	weighted	1
ARID2	SCARF2	-0.221508	0.233012	0.43224	weighted	1
ARID2	PRRC1	0.0458235	0.0485609	0.43253	weighted	1
ARID2	NCAPH	0.209143	0.0699209	0.432566	weighted	1
ARID2	CD151	-0.0195583	0.0229608	0.43315	weighted	1
ARID2	PACSIN2	0.0106433	-0.0259866	0.433229	weighted	1
ARID2	RAC2	0.0935765	-0.0837865	0.433328	weighted	1
ARID2	ST3GAL4	0.430376	0.17239	0.433435	weighted	1
ARID2	PITPNC1	-0.423751	-0.16971	0.433611	weighted	1
ARID2	TMEM30A	0.0128166	-0.0132453	0.433783	weighted	1
ARID2	VAV1	0.118132	-0.0860934	0.433813	weighted	1
ARID2	TMT1A	0.0319831	-0.027354	0.433933	weighted	1
ARID2	TMEM175	0.172342	-0.0621003	0.434113	weighted	1
ARID2	ENOSF1	0.0856988	-0.0384665	0.434177	weighted	1
ARID2	ARHGAP12	0.229819	-0.0400432	0.434234	weighted	1
ARID2	GPM6B	0.150274	0.0700448	0.434552	weighted	1
ARID2	GMIP	-0.00108319	-0.0698673	0.434601	weighted	1
ARID2	MT1M	-0.786952	-1.25763	0.434606	weighted	1
ARID2	CLCN4	-0.0410109	-0.0526967	0.434689	weighted	1
ARID2	ARIH2OS	0.404897	-1.00036	0.434958	weighted	1
ARID2	ZNF407	-0.00713233	-0.091999	0.435015	weighted	1
ARID2	SIPA1	-0.168297	-0.0662121	0.435262	weighted	1
ARID2	SMCHD1	-0.0729458	-0.0214212	0.435352	weighted	1
ARID2	ACOX1	-0.071079	-0.0563797	0.435555	weighted	1
ARID2	RNASEH2A	0.87738	0.516545	0.435814	weighted	1
ARID2	DDX5	0.00613217	-0.0102345	0.435912	weighted	1
ARID2	GAL3ST4	0.184551	-0.0248984	0.436181	weighted	1
ARID2	DKK3	0.113686	0.0678148	0.436367	weighted	1
ARID2	NCS1	0.051554	0.045283	0.436386	weighted	1
ARID2	MFSD1	-0.0402283	-0.0171262	0.436491	weighted	1
ARID2	SYNGR1	0.0560262	-0.0247678	0.436571	weighted	1
ARID2	RPS7	0.00618474	0.00917598	0.436808	weighted	1
ARID2	CCR5AS	-0.561036	-2.33927	0.437205	weighted	1
ARID2	RSPO3	-0.648793	0.1536	0.437252	weighted	1
ARID2	CPLANE1-AS1	0.917657	0.545681	0.43765	weighted	1
ARID2	IL6	0.227126	-0.802247	0.437697	weighted	1
ARID2	LRRC3B	-0.703666	-0.416012	0.438164	weighted	1
ARID2	TSC22D1	0.0104122	0.0351161	0.438369	weighted	1
ARID2	ENDOG	0.296359	-0.0907509	0.43841	weighted	1
ARID2	ELMO1	0.0194646	-0.0462187	0.438805	weighted	1
ARID2	LAMP2	-0.103918	-0.0155129	0.438844	weighted	1
ARID2	CDC25C	0.552708	0.21574	0.438855	weighted	1
ARID2	PINK1	-0.0168733	-0.0817795	0.438936	weighted	1
ARID2	HSPA6	-0.0742815	-1.43745	0.439134	weighted	1
ARID2	MSMP	-0.558305	-2.22572	0.439251	weighted	1
ARID2	TMBIM6	-0.0278314	-0.00845774	0.439323	weighted	1
ARID2	SELENOM	-0.184419	0.060737	0.439442	weighted	1
ARID2	NIPAL2	0.119005	-0.161956	0.439686	weighted	1
ARID2	DENND2D	-0.339641	-0.178272	0.43975	weighted	1
ARID2	ACOT11	-0.1086	-0.159742	0.439929	weighted	1
ARID2	ZNF319	-0.78973	-0.395568	0.44007	weighted	1
ARID2	OSCAR	-0.189489	-0.107127	0.440602	weighted	1
ARID2	CD302	0.110155	-0.0461811	0.440642	weighted	1
ARID2	PVT1	0.14728	0.0856154	0.440674	weighted	1
ARID2	SLC12A5	0.0502428	-0.072693	0.44071	weighted	1
ARID2	EDF1	0.0504319	0.0149502	0.440781	weighted	1
ARID2	STAP1	-0.142768	-0.614007	0.441438	weighted	1
ARID2	TOLLIP-DT	1.03486	0.368962	0.441537	weighted	1
ARID2	NOTUM	0.560725	-1.97903	0.441618	weighted	1
ARID2	RPL7P18	1.07622	0.255849	0.442176	weighted	1
ARID2	STXBP2	0.0336537	-0.0340601	0.44222	weighted	1
ARID2	MNDA	0.201385	-0.121254	0.44229	weighted	1
ARID2	DAPP1	-0.0746384	-0.0591218	0.442329	weighted	1
ARID2	FBN2	0.0864525	0.0573615	0.442763	weighted	1
ARID2	TNFRSF1A	0.0191352	-0.0155875	0.442854	weighted	1
ARID2	SLC27A3	-0.255126	-0.082763	0.443152	weighted	1
ARID2	ALDH18A1	-0.00318225	0.0968639	0.443228	weighted	1
ARID2	ASPHD1	-0.321914	-0.100315	0.44326	weighted	1
ARID2	IGF1R	0.208699	0.0472391	0.443329	weighted	1
ARID2	FKBP5	-0.0859014	-0.0332816	0.44341	weighted	1
ARID2	CREBL2	-0.00726385	-0.0336251	0.443845	weighted	1
ARID2	BCL11A	0.133204	-0.0315117	0.443887	weighted	1
ARID2	NAB2	-0.162485	-0.0728894	0.444558	weighted	1
ARID2	DHX35	-0.130259	-0.517388	0.44461	weighted	1
ARID2	GREM1	0.381279	0.168369	0.445057	weighted	1
ARID2	LEMD3	-0.0681958	-0.0488594	0.445392	weighted	1
ARID2	SOD3	0.457822	0.545915	0.445487	weighted	1
ARID2	PLBD1	-0.234607	-0.0439222	0.445606	weighted	1
ARID2	RGL2	-0.0554714	-0.0592444	0.445714	weighted	1
ARID2	LINC01980	-0.616162	-0.305609	0.44585	weighted	1
ARID2	NCOA2	-0.0690297	-0.0710863	0.446302	weighted	1
ARID2	LINC02878	0.562665	0.767989	0.446552	weighted	1
ARID2	MYBL2	0.677015	0.144227	0.446789	weighted	1
ARID2	SHKBP1	-0.238525	-0.0605257	0.447033	weighted	1
ARID2	LPCAT3	0.157579	-0.092612	0.447048	weighted	1
ARID2	ATP9A	-0.435233	0.13632	0.447176	weighted	1
ARID2	ZNF43	0.179824	-0.116312	0.447404	weighted	1
ARID2	TNFSF11	-0.725494	-0.440983	0.447441	weighted	1
ARID2	KCP	-0.0911137	-0.0575821	0.447556	weighted	1
ARID2	FDPS	0.0917392	0.0300721	0.447693	weighted	1
ARID2	PCBP1	0.00262458	-0.013997	0.447857	weighted	1
ARID2	SLC39A14	0.153958	0.113072	0.448064	weighted	1
ARID2	JAK2	0.126348	-0.0538534	0.448089	weighted	1
ARID2	NAMA	0.262192	0.257935	0.44812	weighted	1
ARID2	MCOLN1	-0.00872636	-0.0576146	0.448163	weighted	1
ARID2	PCNT	0.149967	-0.0389408	0.448295	weighted	1
ARID2	GAS6	-0.0814735	-0.023833	0.44836	weighted	1
ARID2	CREB5	0.236077	0.0691779	0.448364	weighted	1
ARID2	TPST1	0.878798	0.194983	0.448366	weighted	1
ARID2	NIT2	0.0601558	-0.0537721	0.448554	weighted	1
ARID2	ZNF470-DT	-1.59125	-2.5649	0.448557	weighted	1
ARID2	CREB3L2	0.0605535	0.0571226	0.448623	weighted	1
ARID2	COL26A1	0.238033	0.109459	0.448786	weighted	1
ARID2	RNF19B	-0.0155849	-0.034455	0.448788	weighted	1
ARID2	RAB3IP	0.0978409	0.0569869	0.448827	weighted	1
ARID2	SEPTIN3	-0.105471	-0.0902773	0.448949	weighted	1
ARID2	MYSM1	-0.10739	-0.0326556	0.449319	weighted	1
ARID2	ITPR1-DT	-0.91615	-0.85914	0.449467	weighted	1
ARID2	GRAMD4	0.215966	-0.0576045	0.449681	weighted	1
ARID2	MRAS	0.374691	0.0528586	0.449794	weighted	1
ARID2	JADE3	-0.894529	-0.76401	0.449871	weighted	1
ARID2	KATNA1	0.051351	-0.0359359	0.450029	weighted	1
ARID2	ANXA3	0.27072	0.138265	0.450064	weighted	1
ARID2	ATXN7L3	0.0799261	0.0447799	0.450215	weighted	1
ARID2	CFAP53	-0.398333	0.401822	0.450273	weighted	1
ARID2	ALOX5	-0.291125	-0.0498301	0.45051	weighted	1
ARID2	NFATC2	-0.194751	-0.115375	0.450515	weighted	1
ARID2	ABHD12	0.0145152	-0.0171022	0.450523	weighted	1
ARID2	OGDHL	-1.14914	-1.35059	0.450781	weighted	1
ARID2	PTPRJ	-0.0454954	-0.0544209	0.450927	weighted	1
ARID2	ARHGEF10L	-0.522866	-0.312584	0.450983	weighted	1
ARID2	ASH1L-AS1	-0.497768	-0.177199	0.450995	weighted	1
ARID2	RPS18	0.00203328	0.00915559	0.451523	weighted	1
ARID2	CYREN	0.00836984	-0.0662153	0.451748	weighted	1
ARID2	QPRT	0.037301	0.011369	0.451798	weighted	1
ARID2	RANBP1	0.126783	0.0201065	0.451835	weighted	1
ARID2	TKFC	0.80667	0.125703	0.451862	weighted	1
ARID2	UBALD2	-0.0639319	-0.0296373	0.451881	weighted	1
ARID2	MKRN1	-0.122215	-0.0404725	0.451997	weighted	1
ARID2	IL6R-AS1	-0.803727	-4.94547	0.452044	weighted	1
ARID2	HSPA4	0.00264952	-0.0136048	0.452123	weighted	1
ARID2	SLC31A1	-0.104203	-0.0320819	0.452166	weighted	1
ARID2	CAMTA1-DT	0.252047	-1.23164	0.452279	weighted	1
ARID2	ATP5MJ	0.00205158	-0.015644	0.452295	weighted	1
ARID2	YWHAG	0.0256418	0.0149195	0.452375	weighted	1
ARID2	FAM174B	0.0322264	-0.117765	0.452504	weighted	1
ARID2	RELL1	0.00395658	-0.0374517	0.45251	weighted	1
ARID2	LINC00910	0.654476	-1.07091	0.452514	weighted	1
ARID2	TMEM72-AS1	0.50942	0.160552	0.452604	weighted	1
ARID2	RABGAP1L	-0.196919	-0.0565642	0.45263	weighted	1
ARID2	CISD1	0.220327	0.0414611	0.452725	weighted	1
ARID2	CLDN3	-0.136456	-0.419758	0.452811	weighted	1
ARID2	RAB32	0.0251088	-0.0166699	0.45353	weighted	1
ARID2	RN7SL141P	1.03539	0.443304	0.453644	weighted	1
ARID2	NOVA1	1.24	0.254789	0.453656	weighted	1
ARID2	FGFR1	-0.136782	0.038251	0.453714	weighted	1
ARID2	BTBD8	-0.205896	-0.119463	0.45386	weighted	1
ARID2	MILR1	-0.0791354	-0.0353134	0.454006	weighted	1
ARID2	RPL7L1	0.0297273	0.0214983	0.454051	weighted	1
ARID2	DHX40	-0.279878	-0.0559536	0.454064	weighted	1
ARID2	GRHPR	0.0589469	0.0280115	0.454522	weighted	1
ARID2	ALX3	0.270388	0.250267	0.454539	weighted	1
ARID2	FCGR2B	-0.623103	-1.17756	0.454623	weighted	1
ARID2	IRF2BP2	-0.0795344	-0.0181909	0.454943	weighted	1
ARID2	LEPROTL1	0.102553	-0.0284857	0.455032	weighted	1
ARID2	PPP1R15A	0.0210198	-0.0302995	0.455071	weighted	1
ARID2	CD248	0.165422	0.125468	0.455238	weighted	1
ARID2	HCAR2	-0.121333	-0.0361365	0.455351	weighted	1
ARID2	IGF2R	-0.00855496	-0.0117667	0.455369	weighted	1
ARID2	DDX50P1	-0.573775	-0.667098	0.455376	weighted	1
ARID2	UBASH3B	-0.200071	-0.0489575	0.45541	weighted	1
ARID2	MAD2L1	0.301046	0.0588279	0.455543	weighted	1
ARID2	C4orf33	0.181551	-0.0780647	0.45564	weighted	1
ARID2	MGST2	-0.12843	-0.0215141	0.455687	weighted	1
ARID2	PAQR3	0.353041	0.0776995	0.455741	weighted	1
ARID2	AGPAT3	-0.198239	-0.0325318	0.45582	weighted	1
ARID2	MYL6	0.00773675	0.00735042	0.456176	weighted	1
ARID2	ALKAL1	-0.146319	-1.03424	0.456203	weighted	1
ARID2	FAM13B	-0.101966	-0.0404559	0.456402	weighted	1
ARID2	SHPRH	-0.0794037	-0.0417621	0.456417	weighted	1
ARID2	F2R	0.00764402	0.131765	0.45658	weighted	1
ARID2	GOLGA1	-0.183132	-0.0440426	0.45664	weighted	1
ARID2	ARPC3	-0.0341833	-0.0101346	0.456731	weighted	1
ARID2	RPL10	0.0182977	0.00845587	0.457006	weighted	1
ARID2	LINC01896	0.0859119	0.0714459	0.457112	weighted	1
ARID2	PCSK1N	0.0728216	0.115129	0.457454	weighted	1
ARID2	DNAJB5	0.148752	0.0980166	0.457461	weighted	1
ARID2	GUCY1B1	-1.41259	-2.38233	0.45781	weighted	1
ARID2	RPS14P5	-0.0914321	0.397681	0.457937	weighted	1
ARID2	RPS27A	0.0245109	0.00817126	0.457947	weighted	1
ARID2	MPP3	-1.13721	-0.848305	0.458226	weighted	1
ARID2	ADAM8	0.680504	0.366089	0.458304	weighted	1
ARID2	IER3-AS1	0.230241	0.398382	0.458655	weighted	1
ARID2	ZNF28	-0.429952	-0.175314	0.458699	weighted	1
ARID2	NHSL2	-0.0118811	0.198172	0.458718	weighted	1
ARID2	EIF3D	-0.0730952	-0.0205174	0.458818	weighted	1
ARID2	SETD1A	-0.183151	-0.154842	0.459075	weighted	1
ARID2	DNAJC4	0.152697	0.048845	0.459169	weighted	1
ARID2	TMC7	-0.202554	-0.674077	0.459297	weighted	1
ARID2	RN7SL127P	0.615816	0.396617	0.459299	weighted	1
ARID2	NAT9	0.128228	0.0887844	0.45954	weighted	1
ARID2	ERC1	0.00572171	-0.0252397	0.45965	weighted	1
ARID2	PAF1	0.0425538	-0.0385718	0.45967	weighted	1
ARID2	LRRC75A	0.192016	0.0608981	0.460124	weighted	1
ARID2	ZCCHC10	-0.0566705	-0.0413706	0.460241	weighted	1
ARID2	MYCBP2	0.0784607	-0.0150481	0.460265	weighted	1
ARID2	SNHG5	0.0150776	0.016998	0.460359	weighted	1
ARID2	CCDC80	-0.252687	0.136219	0.460408	weighted	1
ARID2	MAP7-AS1	1.54304	0.222413	0.460468	weighted	1
ARID2	STARD10	0.150306	-0.043372	0.460685	weighted	1
ARID2	FTH1	-0.0181284	-0.00634022	0.460768	weighted	1
ARID2	GPR18	0.128886	-0.171777	0.460824	weighted	1
ARID2	ADGRL3	0.847789	0.178908	0.460996	weighted	1
ARID2	ITPRIPL2	0.0224352	-0.0212466	0.461045	weighted	1
ARID2	PLA2G4A	-0.0599889	-0.0464959	0.461057	weighted	1
ARID2	TRAM2	0.160519	0.0605672	0.461183	weighted	1
ARID2	PRKCA	-0.11202	-0.022304	0.461239	weighted	1
ARID2	RALY-AS1	0.434561	0.237189	0.46146	weighted	1
ARID2	FLRT2	0.235383	0.0729963	0.461561	weighted	1
ARID2	AVPI1	0.237347	-0.202659	0.461577	weighted	1
ARID2	NBL1	0.160952	0.0806636	0.462188	weighted	1
ARID2	CHMP4B	-0.0195561	-0.0261514	0.46235	weighted	1
ARID2	GABARAPL1	0.0581981	-0.0183354	0.462365	weighted	1
ARID2	CIART	0.601511	-1.94898	0.462372	weighted	1
ARID2	LIMK2	-0.109672	0.0782136	0.462508	weighted	1
ARID2	GTPBP8	0.17672	0.0549886	0.462669	weighted	1
ARID2	LRMDA	-0.135477	-0.0533428	0.463117	weighted	1
ARID2	LRRFIP1	0.10843	-0.0156648	0.463181	weighted	1
ARID2	PGM2	0.0728356	-0.0542944	0.463241	weighted	1
ARID2	RABEP1	0.0103526	-0.0209514	0.463298	weighted	1
ARID2	SYP	0.991747	0.72201	0.463645	weighted	1
ARID2	ABCD4	0.00919176	-0.0354817	0.463855	weighted	1
ARID2	ABCG2	0.501804	0.11266	0.463998	weighted	1
ARID2	UBC	-0.0103173	-0.00999808	0.464582	weighted	1
ARID2	RAB5C	0.018588	-0.0121719	0.464658	weighted	1
ARID2	SEC61A1	-0.0796889	0.0276001	0.46466	weighted	1
ARID2	HAP1	-0.319881	-0.13145	0.464664	weighted	1
ARID2	BVES	-0.565835	-0.168382	0.46479	weighted	1
ARID2	UBE2S	-0.0763893	0.0254928	0.464912	weighted	1
ARID2	IQCD	0.352674	0.241546	0.465375	weighted	1
ARID2	WDR18	0.141346	0.0439958	0.465502	weighted	1
ARID2	MSANTD2-AS1	0.243697	0.170027	0.465608	weighted	1
ARID2	H2AC7	0.282498	-0.815752	0.46566	weighted	1
ARID2	PPAT	0.183453	0.0895701	0.465671	weighted	1
ARID2	HESX1	0.261145	-0.293565	0.465682	weighted	1
ARID2	RASSF5	-0.115383	-0.0560693	0.465701	weighted	1
ARID2	PDGFA-DT	-0.485829	-0.905514	0.465736	weighted	1
ARID2	ATP5MG	0.016213	-0.0103509	0.465755	weighted	1
ARID2	HNRNPH2	-0.0307764	-0.0240932	0.465956	weighted	1
ARID2	MAP3K2	0.00608402	-0.0177978	0.466089	weighted	1
ARID2	OCEL1	-0.0402358	-0.0882724	0.466208	weighted	1
ARID2	ABCD3	-0.0796237	-0.0557352	0.466469	weighted	1
ARID2	RILPL2	-0.0710942	-0.0440564	0.466631	weighted	1
ARID2	CMTM6	0.0969646	-0.0115866	0.466686	weighted	1
ARID2	NGRN	-0.381019	-0.153809	0.46669	weighted	1
ARID2	MAFB	-0.107094	-0.0215822	0.466697	weighted	1
ARID2	AP5B1	0.0182893	-0.0716758	0.466906	weighted	1
ARID2	TREM2	-0.160333	-0.036982	0.467265	weighted	1
ARID2	KIFC1	-0.0295316	0.0825451	0.467353	weighted	1
ARID2	CACNA1D	-0.0254334	-0.043839	0.467364	weighted	1
ARID2	LRPAP1	0.0452777	-0.0144192	0.467366	weighted	1
ARID2	ZFP14	-0.12944	-0.0964196	0.467407	weighted	1
ARID2	BEST1	0.0632971	-0.06895	0.46765	weighted	1
ARID2	RPP25	-0.0132813	-0.0546027	0.467667	weighted	1
ARID2	BASP1	0.0248937	0.00973226	0.467698	weighted	1
ARID2	ACBD4	-0.182231	-0.322316	0.467863	weighted	1
ARID2	YY1	0.052672	-0.0156995	0.467953	weighted	1
ARID2	SERPINE1	0.592414	0.119242	0.468162	weighted	1
ARID2	KIAA0753	0.569412	0.393156	0.468163	weighted	1
ARID2	PIWIL4	0.89652	-1.77117	0.468208	weighted	1
ARID2	GOLM1	0.192078	0.0413163	0.468339	weighted	1
ARID2	CBR1	-0.0586043	-0.0315753	0.46859	weighted	1
ARID2	TMC6	-0.0949753	-0.0337842	0.468926	weighted	1
ARID2	GPATCH3	-0.147098	-0.197803	0.468938	weighted	1
ARID2	ZNF582	0.285643	-0.391898	0.469091	weighted	1
ARID2	DRD4	2.68242	0.596919	0.46914	weighted	1
ARID2	THOC7	0.0972771	0.0258916	0.469255	weighted	1
ARID2	ABI2	-0.00372614	0.0311198	0.469347	weighted	1
ARID2	LINC02642	-0.382071	-0.169052	0.469383	weighted	1
ARID2	ITFG2-AS1	-0.169494	-0.236233	0.46945	weighted	1
ARID2	NAP1L3	-0.229285	0.184676	0.469702	weighted	1
ARID2	TMEM63A	-0.0667505	-0.0876107	0.469719	weighted	1
ARID2	PSMA5	-0.0389659	0.017744	0.469852	weighted	1
ARID2	ADPGK	0.0560782	-0.0226698	0.469867	weighted	1
ARID2	NDUFS5	0.0727363	0.012334	0.470012	weighted	1
ARID2	LIMS1	0.00463146	-0.0095664	0.470045	weighted	1
ARID2	CAP1	-0.00593132	-0.010264	0.470047	weighted	1
ARID2	SCAND3	0.92859	0.395163	0.470128	weighted	1
ARID2	SLC4A11	-1.07266	-11.6627	0.470162	weighted	1
ARID2	TMEM132E	-0.129945	-0.512056	0.470479	weighted	1
ARID2	KDR	0.32104	0.0713456	0.470885	weighted	1
ARID2	RPL9P3	1.39866	0.338	0.471082	weighted	1
ARID2	AKAP8L	-0.126384	-0.0305248	0.471142	weighted	1
ARID2	GALNT1	0.0292717	0.0144439	0.471411	weighted	1
ARID2	ANKH	0.0215804	-0.0760846	0.471471	weighted	1
ARID2	PPIAP2	0.582447	-2.61346	0.471485	weighted	1
ARID2	DEPTOR	0.263237	0.133692	0.471492	weighted	1
ARID2	RASAL1	-0.464814	-1.57317	0.471556	weighted	1
ARID2	GINM1	0.0110566	-0.0232618	0.471574	weighted	1
ARID2	MTMR6	-0.150317	-0.0414597	0.471705	weighted	1
ARID2	CCDC59	0.0858395	0.0478318	0.471711	weighted	1
ARID2	PLBD1-AS1	-0.46869	-0.304983	0.471913	weighted	1
ARID2	HIF1A	0.0739914	0.0157891	0.471968	weighted	1
ARID2	RPL41P2	0.865365	0.314615	0.472204	weighted	1
ARID2	DANT2	0.0174672	0.0272455	0.472303	weighted	1
ARID2	PARVA	-0.0156845	0.0287384	0.472349	weighted	1
ARID2	ANK2	-0.143785	0.133989	0.472357	weighted	1
ARID2	ZNF747	0.171941	-0.238877	0.472411	weighted	1
ARID2	GPBAR1	-0.109566	-0.104115	0.472776	weighted	1
ARID2	GCC1	-0.101146	-0.196116	0.472781	weighted	1
ARID2	TFPI2	0.177936	0.0849731	0.472871	weighted	1
ARID2	MCMBP	0.0516307	-0.0660917	0.473137	weighted	1
ARID2	SDF2	0.061571	-0.0271113	0.47314	weighted	1
ARID2	SLC2A13	0.0618571	-0.0681188	0.473298	weighted	1
ARID2	ASXL2	-0.0048167	-0.0431318	0.473326	weighted	1
ARID2	LINC02381	0.0787914	-0.0502083	0.47351	weighted	1
ARID2	ARRDC3	0.505532	0.065919	0.473638	weighted	1
ARID2	ACP3	-0.224686	-0.15724	0.473674	weighted	1
ARID2	AGO2	0.0857474	0.0366232	0.473771	weighted	1
ARID2	RTL8C	-0.020465	0.0343767	0.473772	weighted	1
ARID2	ZNF143	-0.169228	-0.0478468	0.473991	weighted	1
ARID2	DERL2	-0.0905989	-0.0316748	0.473994	weighted	1
ARID2	TBC1D14	-0.125145	-0.0578615	0.47421	weighted	1
ARID2	NKTR	0.0725157	0.0201651	0.474303	weighted	1
ARID2	NUDT13	2.26209	0.287866	0.474469	weighted	1
ARID2	CHD9NB	0.267097	-0.0941287	0.474476	weighted	1
ARID2	LINC01752	1.84454	0.319466	0.474788	weighted	1
ARID2	PRKAR2B	-0.225246	-0.0531484	0.474847	weighted	1
ARID2	HMOX2	0.0513697	-0.0472598	0.47491	weighted	1
ARID2	VPS8	-0.0744665	-0.0413166	0.474977	weighted	1
ARID2	SH2B3	0.155496	-0.0508007	0.475088	weighted	1
ARID2	MYO7A	-0.143347	-0.202183	0.475171	weighted	1
ARID2	SPART	-0.00380852	-0.0140582	0.475362	weighted	1
ARID2	RPL17P34	1.57579	0.916561	0.475536	weighted	1
ARID2	MRPS18C	-0.0276436	-0.0277873	0.475599	weighted	1
ARID2	ZNF470	-0.439908	-0.355616	0.475669	weighted	1
ARID2	TMEM135	0.266094	0.126216	0.475769	weighted	1
ARID2	ARL4A	-0.0587062	0.096833	0.475771	weighted	1
ARID2	IQSEC2	-0.278624	-0.191706	0.475805	weighted	1
ARID2	FBXO33	0.010593	-0.0836006	0.475858	weighted	1
ARID2	INPP5K	-0.169245	-0.0788452	0.475887	weighted	1
ARID2	TMEM185A	-0.258518	-0.102171	0.475947	weighted	1
ARID2	MIR124-1HG	0.350082	-0.0610758	0.47612	weighted	1
ARID2	SUZ12	-0.122281	-0.0241928	0.476129	weighted	1
ARID2	SEPTIN4-AS1	-0.154981	0.359641	0.476164	weighted	1
ARID2	TGFB1I1	-0.4179	0.152887	0.476244	weighted	1
ARID2	SCN8A	0.976664	0.193901	0.476273	weighted	1
ARID2	SUSD6	0.0241254	-0.044691	0.47635	weighted	1
ARID2	ASNSD1	0.273164	0.108178	0.476406	weighted	1
ARID2	SET	0.0510927	0.00970231	0.476558	weighted	1
ARID2	TMEM17	0.446277	0.265819	0.476735	weighted	1
ARID2	SHC1	-0.0134359	0.0369458	0.476762	weighted	1
ARID2	NDUFS2	0.025215	-0.0184155	0.476798	weighted	1
ARID2	PRR13	-0.00410088	-0.0154811	0.476974	weighted	1
ARID2	AIF1L	0.414354	0.25161	0.477224	weighted	1
ARID2	TMEM121B	-0.911467	-1.00416	0.477493	weighted	1
ARID2	TPPP	0.571854	0.366702	0.477615	weighted	1
ARID2	TRPS1	0.0426662	-0.0331525	0.477658	weighted	1
ARID2	HNRNPU	-0.0396902	-0.00924736	0.477835	weighted	1
ARID2	GAS2L1	0.284448	0.0642495	0.477867	weighted	1
ARID2	GPAT3	-0.178309	-0.0721131	0.477896	weighted	1
ARID2	RRAS2	0.298204	0.0822369	0.477909	weighted	1
ARID2	PIH1D1	0.0317105	-0.0236773	0.478085	weighted	1
ARID2	GHET1	0.373541	0.332179	0.478094	weighted	1
ARID2	TTYH3	-0.052595	-0.0213824	0.478361	weighted	1
ARID2	GOLGA4	0.0217768	-0.0116737	0.478369	weighted	1
ARID2	FABP5	0.0320443	-0.0188447	0.478456	weighted	1
ARID2	RABGGTB	-0.0184476	-0.044223	0.478707	weighted	1
ARID2	CLEC5A	-0.22119	-0.189064	0.478825	weighted	1
ARID2	PER2	-0.0250137	-0.187699	0.47895	weighted	1
ARID2	MMP9	-0.205061	-0.0820917	0.478964	weighted	1
ARID2	TMEM45A	0.415221	0.148335	0.478989	weighted	1
ARID2	SLC38A2	0.0981581	0.0176575	0.47902	weighted	1
ARID2	RBL1	0.109977	-0.158758	0.479214	weighted	1
ARID2	RPS15P4	1.02138	-2.24053	0.479461	weighted	1
ARID2	ITGB7	-0.213784	-0.0441007	0.479625	weighted	1
ARID2	CLEC2A	2.5443	0.238868	0.479666	weighted	1
ARID2	KCNE5	-0.467013	-0.275086	0.479813	weighted	1
ARID2	LSM7	-0.0413376	0.0158921	0.479839	weighted	1
ARID2	MTURN	0.292939	0.107205	0.479927	weighted	1
ARID2	CMPK2	0.0402072	-0.0394945	0.480027	weighted	1
ARID2	SUMF1	-0.0096982	-0.105349	0.480135	weighted	1
ARID2	PHLDB1	0.392579	0.101997	0.480225	weighted	1
ARID2	SNCG	-0.392664	-0.92497	0.480231	weighted	1
ARID2	SNX13	-0.0509807	-0.035541	0.480494	weighted	1
ARID2	TRIM21	0.00994006	-0.0475256	0.48062	weighted	1
ARID2	FBXO2	0.32933	0.0824837	0.48066	weighted	1
ARID2	COA8	0.153767	0.0552114	0.480914	weighted	1
ARID2	BAG1	-0.113994	-0.0210104	0.480982	weighted	1
ARID2	BISPR	-0.282416	-0.133228	0.481004	weighted	1
ARID2	PARM1	-0.178815	-0.0994618	0.48131	weighted	1
ARID2	NCOR2	-0.0400169	-0.0199522	0.481615	weighted	1
ARID2	DND1	1.08337	0.262271	0.481661	weighted	1
ARID2	FTL	-0.0182688	-0.00580709	0.481753	weighted	1
ARID2	LINC00937	0.0558643	-0.525848	0.481959	weighted	1
ARID2	MAGED2	0.0576948	0.0140292	0.482329	weighted	1
ARID2	SALL2	0.282352	0.19688	0.482517	weighted	1
ARID2	PRKAR1A	-0.0386033	-0.0166029	0.482536	weighted	1
ARID2	FAM98A	0.0187144	0.031888	0.482584	weighted	1
ARID2	TLE1	0.0279549	0.0830536	0.48263	weighted	1
ARID2	CTTNBP2NL	0.136139	0.0229227	0.482872	weighted	1
ARID2	PGBD1	-0.236372	-0.150242	0.482936	weighted	1
ARID2	DEF6	-0.0811462	-0.127815	0.483119	weighted	1
ARID2	KNSTRN	0.471626	0.0646419	0.48314	weighted	1
ARID2	LINC01001	-0.38674	-1.0955	0.483262	weighted	1
ARID2	PCLO	0.363018	0.0799645	0.483272	weighted	1
ARID2	TRAPPC1	0.0807162	0.0134804	0.483325	weighted	1
ARID2	PI4KA	0.1332	-0.08136	0.483375	weighted	1
ARID2	ATP8B4	0.03244	-0.0908423	0.483437	weighted	1
ARID2	P4HA2	-0.113894	0.0360483	0.483931	weighted	1
ARID2	SLC29A1	0.217859	-0.0275994	0.484065	weighted	1
ARID2	SEMA3C	0.0545555	0.0256514	0.484216	weighted	1
ARID2	WRAP53	0.716656	0.110115	0.484249	weighted	1
ARID2	ING2	-0.0429763	-0.0459999	0.484261	weighted	1
ARID2	HMGXB3	-0.223706	-0.0256673	0.484483	weighted	1
ARID2	SHISAL2A	-0.196465	-0.0766089	0.484579	weighted	1
ARID2	RPRD2	0.098421	-0.0460369	0.484675	weighted	1
ARID2	TGFB2	-0.389572	0.0613462	0.484686	weighted	1
ARID2	ILRUN	-0.0231415	-0.0409164	0.484727	weighted	1
ARID2	USP33	-0.00232293	-0.0210351	0.484731	weighted	1
ARID2	WASF3	-0.587367	0.103445	0.485006	weighted	1
ARID2	DGUOK	0.127427	0.0200092	0.485037	weighted	1
ARID2	SNX16	0.0689638	-0.11139	0.485083	weighted	1
ARID2	BCAT2	-0.00542572	0.0614621	0.485459	weighted	1
ARID2	KLF2	-0.216327	-0.054683	0.485491	weighted	1
ARID2	GADD45A	0.0741559	0.0342585	0.485647	weighted	1
ARID2	DMPK	0.350927	0.0918416	0.485667	weighted	1
ARID2	TDRD7	-0.0194704	-0.0816207	0.485762	weighted	1
ARID2	GCC2-AS1	0.440144	0.139164	0.485844	weighted	1
ARID2	HEG1	0.566323	0.10459	0.485858	weighted	1
ARID2	ERCC6L2-AS1	0.567894	-0.271097	0.485884	weighted	1
ARID2	SUCLG2	0.0355365	-0.0296034	0.486616	weighted	1
ARID2	SATB2	-0.158401	-0.538041	0.486643	weighted	1
ARID2	ROMO1	-0.0236492	-0.0169231	0.486649	weighted	1
ARID2	TXLNB	-0.411439	-0.850544	0.486661	weighted	1
ARID2	PPDPF	-0.0682267	0.0262739	0.486664	weighted	1
ARID2	IL16	-0.24356	-0.233804	0.486741	weighted	1
ARID2	ILF2	0.0540225	0.0166712	0.486761	weighted	1
ARID2	NDUFB2-AS1	-0.316735	-1.25453	0.48684	weighted	1
ARID2	PRSS12	-1.06183	-1.40066	0.486898	weighted	1
ARID2	ZFAND5	-0.0577097	-0.0181088	0.486907	weighted	1
ARID2	MMAB	0.129197	0.0499956	0.486935	weighted	1
ARID2	RPL7P26	1.49682	0.306271	0.487074	weighted	1
ARID2	STX5-DT	1.73185	0.430696	0.487121	weighted	1
ARID2	RP9	0.156204	0.0499017	0.487219	weighted	1
ARID2	PNPO	-0.0710727	-0.0522798	0.487267	weighted	1
ARID2	AMPD3	-0.270353	-0.172025	0.487377	weighted	1
ARID2	FES	0.137527	-0.0805361	0.48749	weighted	1
ARID2	TRPT1	0.0417916	-0.0474468	0.487534	weighted	1
ARID2	RPL12P12	1.02089	0.600937	0.487843	weighted	1
ARID2	DENR	-0.00246169	-0.023627	0.48793	weighted	1
ARID2	HEATR5B	-0.0550182	-0.0636581	0.488062	weighted	1
ARID2	PRNP	-0.0106854	-0.0245658	0.488075	weighted	1
ARID2	MBD4	0.0692059	-0.0171563	0.488169	weighted	1
ARID2	LIMS2	1.05083	0.201678	0.488241	weighted	1
ARID2	DDX20	0.0135217	-0.0628849	0.488416	weighted	1
ARID2	ARHGEF3	0.0961886	-0.0566904	0.488578	weighted	1
ARID2	MMP11	0.0213273	0.0579322	0.488609	weighted	1
ARID2	HMGCL	-0.180029	-0.0535496	0.48863	weighted	1
ARID2	NKAIN4	0.408039	0.126447	0.488713	weighted	1
ARID2	TET1	0.497396	0.123286	0.489119	weighted	1
ARID2	CNOT7	0.122857	0.0218475	0.4892	weighted	1
ARID2	MPND	-0.424166	-0.0969147	0.489214	weighted	1
ARID2	RPS6	0.0102694	0.00742907	0.489269	weighted	1
ARID2	STK26	-0.0252004	0.0809513	0.489274	weighted	1
ARID2	IL27RA	-0.154111	-0.139262	0.489301	weighted	1
ARID2	PLD3	-0.112741	0.0105035	0.48951	weighted	1
ARID2	BBOX1-AS1	0.90958	0.168775	0.489539	weighted	1
ARID2	LINC01556	0.585197	0.424762	0.489638	weighted	1
ARID2	DUSP14	0.0288664	0.0550311	0.489846	weighted	1
ARID2	C1QTNF7-AS1	-0.0522569	0.280053	0.490177	weighted	1
ARID2	NRG2	0.37414	0.648674	0.490307	weighted	1
ARID2	ESS2	0.090717	-0.179618	0.490624	weighted	1
ARID2	RASAL2	0.0649071	-0.0149177	0.490632	weighted	1
ARID2	SMIM29	-0.0774755	-0.038743	0.490709	weighted	1
ARID2	EIF3C	-0.154881	-0.162189	0.490873	weighted	1
ARID2	RGPD2	1.49642	0.259946	0.490964	weighted	1
ARID2	USP54	-0.390749	-0.135518	0.490983	weighted	1
ARID2	SFT2D3	-0.123526	-0.149851	0.491176	weighted	1
ARID2	ZKSCAN1	0.0662787	0.0226698	0.491384	weighted	1
ARID2	HELQ	0.000182218	-0.0960907	0.491455	weighted	1
ARID2	ZNF776	-0.183462	0.132864	0.491551	weighted	1
ARID2	EIF2AK2	-0.011282	-0.0120625	0.491566	weighted	1
ARID2	MIR205HG	1.41922	0.236274	0.491656	weighted	1
ARID2	PRDM11	0.753648	0.137778	0.491768	weighted	1
[truncated: 503,882+ more rows]

## Sheet: iMG DEGs
perturbed_gene	gene_name	log2fc	beta_weight	p_value	DE_method	adj_p_value
ARID2	MARCKS	-1.23036	-0.349882	7.20558e-33	weighted	9.83777e-29
ARID2	IGF2BP2	3.639	0.647974	3.35322e-25	weighted	2.28908e-21
ARID2	SPP1	-0.868755	-0.230521	1.7536e-23	weighted	7.98065e-20
ARID2	PRDX2	-1.9758	-0.574083	1.371e-21	weighted	4.67955e-18
ARID2	TREM2	-1.94195	-0.630328	7.43639e-20	weighted	2.03058e-16
ARID2	STAB1	-2.12327	-0.653509	2.71497e-19	weighted	6.17792e-16
ARID2	A2M	-1.08768	-0.282321	4.39166e-18	weighted	8.56561e-15
ARID2	SLC29A1	1.47415	0.267386	1.6679e-17	weighted	2.68709e-14
ARID2	GIMAP4	-1.47896	-0.43809	1.77132e-17	weighted	2.68709e-14
ARID2	TESC	-1.32422	-0.384244	1.54051e-16	weighted	2.10326e-13
ARID2	FBLN1	2.97153	0.562168	4.68698e-16	weighted	5.81739e-13
ARID2	APOE	-1.67649	-0.57267	1.52238e-15	weighted	1.60611e-12
ARID2	GLO1	0.723911	0.144384	1.52929e-15	weighted	1.60611e-12
ARID2	TMEM176B	-1.743	-0.602257	4.02321e-15	weighted	3.9235e-12
ARID2	HPGD	1.41918	0.303083	7.01e-15	weighted	6.3805e-12
ARID2	FGL2	-1.17693	-0.316694	6.15403e-13	weighted	5.25131e-10
ARID2	CTSL	-1.71109	-0.589641	1.18735e-12	weighted	9.53582e-10
ARID2	MAF	-0.891221	-0.238115	1.89265e-12	weighted	1.43558e-09
ARID2	CPVL	-1.57569	-0.559887	2.25615e-12	weighted	1.62122e-09
ARID2	TCEAL3	-1.72673	-0.68938	1.08403e-11	weighted	7.40016e-09
ARID2	LBH	2.44462	0.478573	1.19103e-11	weighted	7.74339e-09
ARID2	CHI3L1	-1.70666	-0.609533	1.85368e-11	weighted	1.15038e-08
ARID2	PLA2G7	-1.61694	-0.478725	2.62891e-11	weighted	1.56054e-08
ARID2	TIMP2	-1.41681	-0.40709	2.89118e-11	weighted	1.64472e-08
ARID2	CX3CR1	-0.615483	-0.156722	2.90458e-10	weighted	1.58625e-07
ARID2	TLR2	-1.27212	-0.334529	9.90242e-10	weighted	5.19991e-07
ARID2	ID3	-1.34366	-0.393677	1.04213e-09	weighted	5.26968e-07
ARID2	BST2	-0.605898	-0.157157	2.15826e-09	weighted	1.05238e-06
ARID2	ANTXR1	-1.84742	-0.695607	2.56737e-09	weighted	1.2087e-06
ARID2	FCRL4	2.22691	0.418782	2.98938e-09	weighted	1.29445e-06
ARID2	SLCO2B1	-1.28605	-0.395822	3.02515e-09	weighted	1.29445e-06
ARID2	BEX3	-1.49373	-0.390146	3.11821e-09	weighted	1.29445e-06
ARID2	VSIG4	-2.06563	-0.813459	3.16955e-09	weighted	1.29445e-06
ARID2	C3	-0.568137	-0.126614	3.22356e-09	weighted	1.29445e-06
ARID2	HMGA2	3.64527	0.626098	6.84234e-09	weighted	2.65968e-06
ARID2	SMPDL3B	2.52742	0.427615	7.013e-09	weighted	2.65968e-06
ARID2	RASSF4	-1.04926	-0.229716	1.1748e-08	weighted	4.33501e-06
ARID2	BIN1	-1.5575	-0.362851	1.44583e-08	weighted	5.19473e-06
ARID2	IGF1	-2.67633	-0.73716	1.64677e-08	weighted	5.6665e-06
ARID2	TMEM176A	-1.57157	-0.475783	1.66015e-08	weighted	5.6665e-06
ARID2	CTSD	-0.688576	-0.192426	1.82649e-08	weighted	6.08222e-06
ARID2	CD1E	0.622841	0.123617	1.95059e-08	weighted	6.34082e-06
ARID2	MS4A7	-0.877365	-0.248237	2.72003e-08	weighted	8.63642e-06
ARID2	FCER1A	0.568941	0.107392	2.92995e-08	weighted	9.09152e-06
ARID2	GPNMB	-1.91078	-0.708185	3.32087e-08	weighted	1.00755e-05
ARID2	GLUL	-1.37953	-0.364907	4.35992e-08	weighted	1.26698e-05
ARID2	ADAMDEC1	-2.029	-0.755913	4.36153e-08	weighted	1.26698e-05
ARID2	MAP3K5-AS2	-1.51183	-0.354057	4.53044e-08	weighted	1.28863e-05
ARID2	CEBPD	-0.711764	-0.173491	5.44425e-08	weighted	1.51694e-05
ARID2	XACT	1.23605	0.22861	6.55356e-08	weighted	1.78951e-05
ARID2	IER3	-0.648095	-0.16801	8.94813e-08	weighted	2.39547e-05
ARID2	ACY3	-0.800769	-0.217333	1.14867e-07	weighted	3.01593e-05
ARID2	GPC6	3.88981	0.792501	1.1962e-07	weighted	3.08146e-05
ARID2	CD37	-0.685997	-0.18824	1.28266e-07	weighted	3.24299e-05
ARID2	FAM107B	1.12299	0.223707	1.41204e-07	weighted	3.50518e-05
ARID2	CYFIP1	-0.615203	-0.14496	1.53748e-07	weighted	3.74842e-05
ARID2	ENTPD1	-1.09093	-0.248429	1.95254e-07	weighted	4.67685e-05
ARID2	C5AR1	-1.3724	-0.521575	2.2021e-07	weighted	5.18366e-05
ARID2	PMP22	-1.51219	-0.783189	2.94966e-07	weighted	6.82571e-05
ARID2	SELENOP	-2.10482	-0.637633	3.08086e-07	weighted	7.01051e-05
ARID2	EHD1	1.05815	0.206999	3.62064e-07	weighted	8.1037e-05
ARID2	NRP1	-1.5067	-0.368644	4.91022e-07	weighted	0.000108128
ARID2	NINJ1	-0.690877	-0.175413	5.33815e-07	weighted	0.000115685
ARID2	TACSTD2	0.708066	0.127634	7.0014e-07	weighted	0.000149359
ARID2	FCGR1A	-1.73824	-0.444433	7.43081e-07	weighted	0.000156081
ARID2	GYPC	-2.11671	-0.897643	8.05102e-07	weighted	0.000166546
ARID2	CCL3	-1.88021	-0.583074	8.86856e-07	weighted	0.00018072
ARID2	ELOVL6	1.3897	0.301478	9.20788e-07	weighted	0.000184875
ARID2	SLAMF8	-1.73567	-0.449135	1.13022e-06	weighted	0.000223636
ARID2	TLE1	2.361	0.441065	1.30649e-06	weighted	0.000254822
ARID2	KRT8	1.0069	0.184855	1.61621e-06	weighted	0.00031079
ARID2	RAB42	-1.55366	-0.466396	1.74474e-06	weighted	0.000328009
ARID2	BLNK	-1.00631	-0.401207	1.7538e-06	weighted	0.000328009
ARID2	FSCN1	-1.50995	-0.342929	2.07579e-06	weighted	0.000382983
ARID2	LY96	-1.13116	-0.387139	2.16351e-06	weighted	0.000393845
ARID2	TNFRSF1B	-0.73811	-0.205558	2.27102e-06	weighted	0.000406486
ARID2	SLC7A7	-1.03237	-0.262726	2.31363e-06	weighted	0.000406486
ARID2	TMEM144	-1.27973	-0.458843	2.32227e-06	weighted	0.000406486
ARID2	GIMAP1	-0.896849	-0.263107	2.70221e-06	weighted	0.000467003
ARID2	ADORA3	-1.1322	-0.287856	2.80283e-06	weighted	0.000478339
ARID2	PPP1R9A	1.71221	0.30306	2.92784e-06	weighted	0.000493403
ARID2	UTRN	-1.1843	-0.303961	2.96338e-06	weighted	0.000493403
ARID2	SLC18A2	0.964146	0.20045	3.12383e-06	weighted	0.000513851
ARID2	RUNX3	0.472279	0.100861	3.42178e-06	weighted	0.000554879
ARID2	ITGA4	-0.942326	-0.197871	3.45453e-06	weighted	0.000554879
ARID2	SORL1	-1.91341	-0.629267	3.65379e-06	weighted	0.000580061
ARID2	FCGBP	-0.429823	-0.1018	4.17435e-06	weighted	0.000655085
ARID2	CLEC5A	-0.873053	-0.383447	4.25426e-06	weighted	0.000660038
ARID2	CMKLR1	-0.92292	-0.367531	4.62423e-06	weighted	0.000704677
ARID2	TIMP1	0.538219	0.102434	4.6452e-06	weighted	0.000704677
ARID2	ASAH1	-0.966938	-0.179878	4.73376e-06	weighted	0.00071022
ARID2	GP6-AS1	1.70433	0.36201	5.24237e-06	weighted	0.000777979
ARID2	GATM	-2.10104	-0.815591	5.47239e-06	weighted	0.000795989
ARID2	RASA3	-1.91344	-0.543147	5.48033e-06	weighted	0.000795989
ARID2	IGFBP4	-1.55979	-0.574611	5.63362e-06	weighted	0.00080964
ARID2	CDKN2A	1.0333	0.234703	5.75834e-06	weighted	0.000818944
ARID2	CHCHD10	-0.434634	-0.119108	6.28146e-06	weighted	0.000884132
ARID2	CREG1	-0.85781	-0.285332	6.7338e-06	weighted	0.000938128
ARID2	ATP1B1	-1.33009	-0.308013	6.82512e-06	weighted	0.000941246
ARID2	S100B	0.375021	0.0759691	7.02488e-06	weighted	0.000959107
ARID2	RAMP1	-1.7006	-0.471983	8.46213e-06	weighted	0.0011439
ARID2	BASP1	0.578593	0.114376	8.57351e-06	weighted	0.00114759
ARID2	EMP1	1.59934	0.3404	8.90415e-06	weighted	0.00117726
ARID2	ATP6V1F	-0.386782	-0.102384	8.96767e-06	weighted	0.00117726
ARID2	LGALS3	-1.21337	-0.379552	9.08108e-06	weighted	0.0011808
ARID2	ITGA2B	2.10626	0.451792	9.72211e-06	weighted	0.00125223
ARID2	AFDN	0.864502	0.164839	1.05881e-05	weighted	0.00135103
ARID2	LAMP2	-0.889109	-0.172223	1.19463e-05	weighted	0.00151021
ARID2	SLC38A1	0.888176	0.212162	1.26939e-05	weighted	0.00159
ARID2	DSP	1.05566	0.208714	1.29849e-05	weighted	0.0015959
ARID2	BMP2K	-0.685502	-0.220615	1.30055e-05	weighted	0.0015959
ARID2	CD14	-1.68211	-0.508001	1.30917e-05	weighted	0.0015959
ARID2	TCEAL4	-0.689737	-0.179742	1.4531e-05	weighted	0.00175567
ARID2	HIP1	0.829803	0.187057	1.49084e-05	weighted	0.00178547
ARID2	CD163	-1.20693	-0.335169	1.52896e-05	weighted	0.00181521
ARID2	PKIB	0.471127	0.0926372	2.22012e-05	weighted	0.00261305
ARID2	PRKCB	0.67828	0.168326	2.27983e-05	weighted	0.00266039
ARID2	H1-3	-1.08384	-0.277279	2.46991e-05	weighted	0.00285777
ARID2	KLF3	-0.664499	-0.19037	2.60397e-05	weighted	0.00298757
ARID2	VEGFB	-0.740799	-0.215923	2.81755e-05	weighted	0.00320567
ARID2	ASIC1	4.91759	0.902148	2.88936e-05	weighted	0.0032602
ARID2	IL18	0.625679	0.127242	3.00869e-05	weighted	0.0033431
ARID2	IRF8	-1.03707	-0.228071	3.0118e-05	weighted	0.0033431
ARID2	GPX1	-0.948563	-0.273374	3.04573e-05	weighted	0.00334596
ARID2	DPYD	-0.967901	-0.355233	3.06339e-05	weighted	0.00334596
ARID2	LIMD2	0.714796	0.135063	3.41851e-05	weighted	0.00368616
ARID2	FAM89B	1.24731	0.212542	3.42886e-05	weighted	0.00368616
ARID2	GAPLINC	-2.32266	-0.974819	3.49133e-05	weighted	0.003724
ARID2	S100A9	-0.42412	-0.117492	3.9445e-05	weighted	0.00412623
ARID2	PALLD	0.832179	0.161795	3.95411e-05	weighted	0.00412623
ARID2	PILRA	-1.2217	-0.262215	3.98015e-05	weighted	0.00412623
ARID2	APOBEC3C	-1.89408	-0.472184	3.98932e-05	weighted	0.00412623
ARID2	CSTA	-1.28975	-0.468894	4.18401e-05	weighted	0.00429506
ARID2	JAML	0.471185	0.103044	4.22613e-05	weighted	0.00430592
ARID2	LIPA	-0.712716	-0.167047	4.40532e-05	weighted	0.00445525
ARID2	HLA-DQB1	0.481501	0.0889608	4.72898e-05	weighted	0.00474741
ARID2	GAS7	-2.1415	-0.470424	5.02828e-05	weighted	0.00499813
ARID2	CCL2	-1.7335	-0.464778	5.05194e-05	weighted	0.00499813
ARID2	MTUS1	-1.56383	-0.478968	5.33684e-05	weighted	0.005242
ARID2	IVD	-0.715514	-0.156147	5.51136e-05	weighted	0.00537476
ARID2	C12orf75	0.475649	0.097537	5.68098e-05	weighted	0.00550088
ARID2	ANKRD55	1.40146	0.253994	6.13269e-05	weighted	0.0058647
ARID2	RAB32	-0.393386	-0.120841	6.14262e-05	weighted	0.0058647
ARID2	LMNA	1.20664	0.217546	6.22862e-05	weighted	0.00590551
ARID2	TNS3	-1.23009	-0.399784	7.0899e-05	weighted	0.00667575
ARID2	CSF3R	-1.14098	-0.360514	7.3124e-05	weighted	0.0068381
ARID2	CLSTN3	1.27772	0.262747	7.52358e-05	weighted	0.00698772
ARID2	PLD3	-0.565858	-0.133357	7.76328e-05	weighted	0.00716162
ARID2	ZC3H12C	-1.55414	-0.589752	7.99384e-05	weighted	0.00732482
ARID2	HLA-DQA1	0.587007	0.116736	8.21682e-05	weighted	0.00747895
ARID2	CEP78	0.581383	0.230199	8.62127e-05	weighted	0.00777119
ARID2	RHOC	0.666592	0.129877	8.65173e-05	weighted	0.00777119
ARID2	IL17RA	-0.543978	-0.150423	9.83265e-05	weighted	0.0087742
ARID2	DNASE2	-0.763392	-0.230407	0.000100723	weighted	0.00891166
ARID2	TMEM106B	1.54214	0.318583	0.000101772	weighted	0.00891166
ARID2	IFI27L2	-0.914982	-0.28169	0.000101825	weighted	0.00891166
ARID2	MYEF2	2.1251	0.476928	0.000104867	weighted	0.00911944
ARID2	DYNC1H1	0.548909	0.122657	0.000113784	weighted	0.00977774
ARID2	SERPINA1	-2.01588	-0.666031	0.000114533	weighted	0.00977774
ARID2	ITGAL	-1.381	-0.338502	0.000114586	weighted	0.00977774
ARID2	IFITM3	-0.555334	-0.139454	0.000122645	weighted	0.0104004
ARID2	STAC3	-1.53627	-0.541893	0.000123683	weighted	0.0104238
ARID2	SMARCA1	-2.12363	-0.714317	0.000133614	weighted	0.0111916
ARID2	NCF1	-0.481767	-0.171994	0.00013541	weighted	0.0112729
ARID2	EPSTI1	-1.17975	-0.284811	0.00013693	weighted	0.0113303
ARID2	CCDC144NL-AS1	-2.20478	-0.604314	0.000140037	weighted	0.0114691
ARID2	CRYBB1	-1.92358	-0.556176	0.000140287	weighted	0.0114691
ARID2	ADISSP	-0.682391	-0.174844	0.000160734	weighted	0.0130625
ARID2	TFEC	-0.646699	-0.192802	0.000161895	weighted	0.013079
ARID2	SERPINF1	-0.525489	-0.157489	0.000168932	weighted	0.0135672
ARID2	PTPN13	1.25891	0.254911	0.000170237	weighted	0.0135921
ARID2	HLA-DRB5	0.611615	0.124033	0.000174925	weighted	0.0138852
ARID2	TRAF3IP3	-1.65745	-0.42358	0.000183132	weighted	0.0143501
ARID2	MAFB	-0.632481	-0.14687	0.000183711	weighted	0.0143501
ARID2	IL10RA	-0.757019	-0.199692	0.000183936	weighted	0.0143501
ARID2	KCNQ3	-1.22337	-0.372202	0.000186945	weighted	0.014502
ARID2	MPP1	-1.16993	-0.282364	0.000188578	weighted	0.0145461
ARID2	FOSB	1.18099	0.234758	0.000190803	weighted	0.014635
ARID2	CYTH4	-1.07689	-0.289926	0.000197886	weighted	0.015082
ARID2	RUFY3	0.659251	0.156641	0.000198839	weighted	0.015082
ARID2	CLEC10A	0.66655	0.119525	0.000210614	weighted	0.0158868
ARID2	MACC1	1.04828	0.239011	0.000212114	weighted	0.015912
ARID2	MYOF	0.699333	0.146886	0.000216228	weighted	0.0161321
ARID2	PELI1	-1.52932	-0.428066	0.000224837	weighted	0.0166832
ARID2	CD1C	0.403411	0.0798571	0.000243861	weighted	0.0179969
ARID2	GAL3ST4	-2.4075	-0.766191	0.000256235	weighted	0.0188085
ARID2	MSR1	-1.96346	-0.688386	0.000270805	weighted	0.0197716
ARID2	TENM4	1.97948	0.359294	0.000295581	weighted	0.0214658
ARID2	ABCG2	-2.60405	-0.96168	0.000305511	weighted	0.0219604
ARID2	SLC15A3	-1.02081	-0.269382	0.000306842	weighted	0.0219604
ARID2	SGK1	-0.694773	-0.178883	0.000307217	weighted	0.0219604
ARID2	ZNF609	1.00007	0.168056	0.000315155	weighted	0.0224105
ARID2	TCEAL8	-0.948769	-0.197151	0.00033766	weighted	0.0238077
ARID2	SLC40A1	-0.725111	-0.169709	0.000338291	weighted	0.0238077
ARID2	SESN2	-1.28331	-0.346957	0.000342444	weighted	0.0239763
ARID2	RIN2	-2.36278	-0.633789	0.000366848	weighted	0.0255539
ARID2	MIPOL1	2.05422	0.410723	0.000377356	weighted	0.0261525
ARID2	ATP10A	1.10087	0.232095	0.000395232	weighted	0.027253
ARID2	ADGRE5	1.6431	0.359356	0.000400965	weighted	0.0275094
ARID2	YPEL3	-1.23229	-0.2098	0.000411219	weighted	0.0280718
ARID2	CCDC12	0.619095	0.127291	0.000422221	weighted	0.0286226
ARID2	IL2RG	0.885465	0.190751	0.000423479	weighted	0.0286226
ARID2	FAM111B	-1.87569	-0.850087	0.000450112	weighted	0.0302728
ARID2	PLK2	1.61387	0.423023	0.000460828	weighted	0.0308416
ARID2	TNNT1	2.40401	0.445216	0.000464541	weighted	0.0309016
ARID2	LMNB1	0.65494	0.156377	0.000468102	weighted	0.0309016
ARID2	RPLP0	-0.256327	-0.0588047	0.000468514	weighted	0.0309016
ARID2	MIR503HG	-0.397283	-0.119117	0.000475261	weighted	0.0310789
ARID2	FNDC3B	-1.0907	-0.284575	0.0004796	weighted	0.0310789
ARID2	CIITA	0.645374	0.11657	0.00048007	weighted	0.0310789
ARID2	MPG	-0.487375	-0.17069	0.000480308	weighted	0.0310789
ARID2	IL18BP	-1.0996	-0.224978	0.000486403	weighted	0.0311922
ARID2	RNF24	0.79531	0.181261	0.000486628	weighted	0.0311922
ARID2	IL7R	-1.25919	-0.429267	0.000503269	weighted	0.0321081
ARID2	WIPI1	-1.39004	-0.536951	0.000507036	weighted	0.0321979
ARID2	LINC02397	1.01019	0.174039	0.000523116	weighted	0.0330311
ARID2	P2RX7	-1.27019	-0.312459	0.000524995	weighted	0.0330311
ARID2	XBP1	-0.822966	-0.220283	0.000557636	weighted	0.0348222
ARID2	YIPF5	-0.577992	-0.233532	0.000558563	weighted	0.0348222
ARID2	PCED1B-AS1	-2.19124	-0.670798	0.000566471	weighted	0.0351546
ARID2	DYNLT1	-0.570602	-0.186889	0.000574892	weighted	0.0355158
ARID2	CRYL1	-0.881481	-0.248336	0.000590236	weighted	0.0362995
ARID2	HLA-DPB1	0.253855	0.04993	0.000628265	weighted	0.038465
ARID2	TGFBR1	-0.547051	-0.171293	0.000642499	weighted	0.0391609
ARID2	SLCO4C1	0.842564	0.190984	0.000660116	weighted	0.0400559
ARID2	APOC1	-0.966419	-0.227644	0.000668031	weighted	0.0403567
ARID2	MCM5	0.880164	0.170135	0.000671654	weighted	0.0403969
ARID2	NAA20	-0.63053	-0.173384	0.000680717	weighted	0.0407446
ARID2	NEXMIF	1.32618	0.337757	0.000683404	weighted	0.0407446
ARID2	LIPT1	1.29634	0.44206	0.000687545	weighted	0.0408132
ARID2	ST3GAL6	-0.585418	-0.18722	0.00071412	weighted	0.0422073
ARID2	NEK6	-1.00748	-0.212743	0.000752711	weighted	0.0442964
ARID2	DYNC2H1	1.52354	0.328394	0.000760656	weighted	0.0445718
ARID2	ME1	-1.65898	-0.736741	0.000766954	weighted	0.0447488
ARID2	OLR1	-0.678163	-0.128738	0.000791677	weighted	0.0459947
ARID2	BYSL	1.99615	0.440401	0.000795475	weighted	0.0460196
ARID2	CDR2L	1.16954	0.251236	0.000808255	weighted	0.0465616
ARID2	BHLHE40	0.851835	0.198872	0.00081339	weighted	0.0466606
ARID2	VIM	0.263676	0.0500237	0.000835175	weighted	0.0477098
ARID2	CASC9	2.8796	0.560191	0.000844179	weighted	0.0480232
ARID2	GPR34	-0.629356	-0.126532	0.000906756	weighted	0.051369
ARID2	FCMR	-1.55681	-0.388728	0.000942083	weighted	0.0531498
ARID2	DCLK2	1.50069	0.362156	0.0009635	weighted	0.0541344
ARID2	SPN	0.450139	0.0945446	0.000975061	weighted	0.0545595
ARID2	APBB3	-0.795644	-0.351584	0.00101089	weighted	0.0563334
ARID2	OLMALINC	1.22291	0.286174	0.00105456	weighted	0.0585283
ARID2	GALE	-1.2049	-0.277187	0.00106631	weighted	0.0589407
ARID2	AKR1B1	-0.444752	-0.116146	0.00109179	weighted	0.0601056
ARID2	PSMB9	0.740484	0.145261	0.00110187	weighted	0.060417
ARID2	E2F7	1.62501	0.365137	0.00111493	weighted	0.0608886
ARID2	LPL	-1.86701	-0.680985	0.00113604	weighted	0.0617943
ARID2	CD63	-0.272778	-0.0579391	0.00117318	weighted	0.0635614
ARID2	TMEM30A	0.39047	0.101469	0.00120681	weighted	0.0651248
ARID2	SNX20	0.895051	0.200111	0.00121541	weighted	0.0653304
ARID2	PARM1	0.608909	0.115701	0.00129835	weighted	0.0695154
ARID2	CTSA	-0.715707	-0.181682	0.00131301	weighted	0.0700255
ARID2	LINC01094	-1.72886	-0.446327	0.00134776	weighted	0.0715991
ARID2	TPST2	-0.514002	-0.150781	0.0013671	weighted	0.0723452
ARID2	CBFA2T3	1.31163	0.301915	0.00138165	weighted	0.0728325
ARID2	SLC11A2	-1.00237	-0.247696	0.00142721	weighted	0.0749449
ARID2	GNPDA1	-0.530491	-0.107108	0.00144339	weighted	0.0755044
ARID2	RCSD1	-0.419013	-0.121777	0.0014677	weighted	0.0764826
ARID2	BRI3BP	0.364391	0.0953303	0.00147958	weighted	0.0765546
ARID2	HOMER3	-1.81076	-0.526132	0.00148029	weighted	0.0765546
ARID2	ZNF490	1.45311	0.349328	0.00151066	weighted	0.0778302
ARID2	NRN1	-1.00404	-0.461766	0.001519	weighted	0.0779657
ARID2	SH3YL1	0.597581	0.167428	0.00154998	weighted	0.0792581
ARID2	HIPK2	0.612429	0.110241	0.00162267	weighted	0.0824817
ARID2	SRF	1.56963	0.341914	0.00162511	weighted	0.0824817
ARID2	POLR1G	0.84322	0.171647	0.00164024	weighted	0.0829416
ARID2	ZEB2	-0.533678	-0.114043	0.00165046	weighted	0.0831504
ARID2	FAM89A	-1.67797	-0.738792	0.00167508	weighted	0.0840802
ARID2	PAWR	2.06032	0.437965	0.00169653	weighted	0.0848451
ARID2	TMEM200A	2.70989	0.453695	0.00170485	weighted	0.08495
ARID2	APPL2	-0.738275	-0.158118	0.00173407	weighted	0.086092
ARID2	BRCA2	0.546069	0.180035	0.00176035	weighted	0.0870801
ARID2	PLEKHA5	0.961927	0.193657	0.00178495	weighted	0.0879783
ARID2	NAGLU	-1.00576	-0.233584	0.00181568	weighted	0.0890933
ARID2	RASAL2	0.594383	0.116039	0.00182063	weighted	0.0890933
ARID2	STING1	-1.45668	-0.483672	0.0018524	weighted	0.0898606
ARID2	USP24	0.906024	0.19082	0.00185568	weighted	0.0898606
ARID2	SLC38A6	-1.39035	-0.472878	0.00188088	weighted	0.0898606
ARID2	PABPC4	-0.636552	-0.133427	0.00188318	weighted	0.0898606
ARID2	FLNA	0.915965	0.163413	0.00188656	weighted	0.0898606
ARID2	EPB41L2	-0.823154	-0.192353	0.00188743	weighted	0.0898606
ARID2	FERMT3	-0.628538	-0.135902	0.00188788	weighted	0.0898606
ARID2	CYP1B1	0.763502	0.167443	0.00188896	weighted	0.0898606
ARID2	HLA-DPA1	0.211378	0.0420758	0.00196681	weighted	0.0932391
ARID2	PTGR1	-1.17315	-0.239399	0.00197538	weighted	0.0933045
ARID2	PMEPA1	-1.30899	-0.332746	0.00198186	weighted	0.0933045
ARID2	MGAT1	-0.50945	-0.139518	0.00200505	weighted	0.0940722
ARID2	SLC11A1	-2.10061	-0.659728	0.00204219	weighted	0.0954862
ARID2	PEBP1	-0.328582	-0.073833	0.00207062	weighted	0.0964851
ARID2	NXN	0.808721	0.164524	0.00208427	weighted	0.0967907
ARID2	DNPH1	-0.57293	-0.127111	0.00214982	weighted	0.0994966
ARID2	MYDGF	-0.309139	-0.0917971	0.00217444	weighted	0.100296
ARID2	CDC42BPA	0.622698	0.132413	0.00218885	weighted	0.100621
ARID2	STIM2	0.814552	0.145608	0.00220318	weighted	0.10094
ARID2	GAS2L3	0.593954	0.117673	0.00223011	weighted	0.101832
ARID2	ARID2	-1.14954	-0.927928	0.00224827	weighted	0.102319
ARID2	NEIL3	2.11057	0.452248	0.00226125	weighted	0.102568
ARID2	LAT2	-0.434886	-0.114938	0.00227312	weighted	0.102765
ARID2	ST3GAL5	-1.32716	-0.323629	0.00228554	weighted	0.102985
ARID2	GIMAP6	-0.537464	-0.306304	0.00231829	weighted	0.104117
ARID2	ACACA	1.14452	0.20687	0.00234846	weighted	0.105032
ARID2	TNFSF14	1.16425	0.240241	0.00235404	weighted	0.105032
ARID2	USP28	-1.61616	-0.367706	0.00238534	weighted	0.106082
ARID2	RBM38	-0.640873	-0.186625	0.00244984	weighted	0.108597
ARID2	TMEM255B	-1.37889	-0.492708	0.00247649	weighted	0.109422
ARID2	IKBKE	-1.26958	-0.361137	0.00261081	weighted	0.114985
ARID2	SDCBP	-0.508827	-0.102509	0.00261943	weighted	0.114994
ARID2	SERP1	-0.413729	-0.0874839	0.00266353	weighted	0.116555
ARID2	PRPF8	0.383231	0.100687	0.00268927	weighted	0.117297
ARID2	DYNLT2	2.21726	0.436547	0.00269767	weighted	0.117297
ARID2	TMIGD3	-0.381507	-0.0950848	0.00271149	weighted	0.117524
ARID2	MYBPH	-1.30994	-0.470291	0.00277787	weighted	0.12002
ARID2	DLGAP5	1.02319	0.285911	0.00283044	weighted	0.121645
ARID2	APPL1	-0.425914	-0.112643	0.00283366	weighted	0.121645
ARID2	PLA2G15	-1.03578	-0.276989	0.00284222	weighted	0.121645
ARID2	CMTM8	1.22832	0.237847	0.00285153	weighted	0.121662
ARID2	MTR	0.386445	0.0876773	0.0028895	weighted	0.122898
ARID2	DCK	0.696362	0.187761	0.00292247	weighted	0.123875
ARID2	SYPL1	-0.617405	-0.144518	0.00293061	weighted	0.123875
ARID2	USP53	-0.491867	-0.181089	0.00294446	weighted	0.124076
ARID2	TRMT5	-1.71445	-0.406658	0.00295798	weighted	0.124262
ARID2	FXYD5	0.479439	0.0855455	0.00299576	weighted	0.125464
ARID2	CNTLN	0.676425	0.155046	0.00302658	weighted	0.126139
ARID2	EBI3	-1.21178	-0.376103	0.00303037	weighted	0.126139
ARID2	CEBPB	-0.295379	-0.112106	0.00304673	weighted	0.126435
ARID2	SYNGR1	0.945657	0.186202	0.00306362	weighted	0.12647
ARID2	CKB	0.661619	0.103208	0.00306612	weighted	0.12647
ARID2	AK2	0.558312	0.118934	0.00311641	weighted	0.128158
ARID2	AKR1A1	-0.411914	-0.0887498	0.00312589	weighted	0.128161
ARID2	GTF2I	0.434243	0.0804761	0.0031465	weighted	0.128598
ARID2	FILIP1L	0.377613	0.0868756	0.00315538	weighted	0.128598
ARID2	OLFML2B	-2.03817	-0.502735	0.00316613	weighted	0.128652
ARID2	HPCAL1	-1.40358	-0.25906	0.00320174	weighted	0.129713
ARID2	BLVRB	-0.727978	-0.159564	0.00324789	weighted	0.131087
ARID2	CDH20	1.63237	0.316665	0.00325485	weighted	0.131087
ARID2	GNG7	-1.26036	-0.306757	0.00327645	weighted	0.131569
ARID2	PIP4P1	0.590514	0.137394	0.00335086	weighted	0.133957
ARID2	NSD2	0.534407	0.165034	0.00336224	weighted	0.133957
ARID2	FUT7	1.00986	0.207871	0.00336537	weighted	0.133957
ARID2	MTCO2P12	-0.890012	-0.493106	0.00338514	weighted	0.134353
ARID2	DNAJB9	-0.796516	-0.25195	0.00340577	weighted	0.13478
ARID2	GALM	0.826709	0.147357	0.00343755	weighted	0.135266
ARID2	ZNF367	2.39595	0.633454	0.00343787	weighted	0.135266
ARID2	S100A4	0.186281	0.0343739	0.00346714	weighted	0.136026
ARID2	SNHG5	-0.274625	-0.0705467	0.00354478	weighted	0.138673
ARID2	RAB3IL1	-1.61693	-0.807601	0.00358147	weighted	0.139708
ARID2	CKS1B	0.801763	0.13591	0.00360691	weighted	0.1403
ARID2	DENND2D	-1.99096	-0.467185	0.00361948	weighted	0.140388
ARID2	DIAPH1	0.38083	0.0945026	0.00369868	weighted	0.143054
ARID2	SOX12	1.16602	0.283607	0.00380721	weighted	0.146609
ARID2	BCO2	1.09696	0.217246	0.00381568	weighted	0.146609
ARID2	RNASET2	-0.25323	-0.0609012	0.0038228	weighted	0.146609
ARID2	HRH2	-1.05675	-0.213936	0.00384018	weighted	0.146863
ARID2	GRAMD4	-1.2061	-0.444838	0.0038835	weighted	0.147961
ARID2	VIM-AS1	1.81213	0.36255	0.00389056	weighted	0.147961
ARID2	THBD	-1.4415	-0.780021	0.00391335	weighted	0.148414
ARID2	TMEM67	3.31096	0.572589	0.00397247	weighted	0.149885
ARID2	LDHB	-0.369481	-0.0872971	0.0039741	weighted	0.149885
ARID2	CLIC4	-1.01681	-0.283539	0.00400291	weighted	0.150556
ARID2	C3AR1	-0.501422	-0.119709	0.00405928	weighted	0.152256
ARID2	FBXO2	1.20443	0.177001	0.00408237	weighted	0.152703
ARID2	ATAD2B	0.663836	0.143614	0.00415584	weighted	0.155026
ARID2	TBC1D1	0.258798	0.0825676	0.00417924	weighted	0.155474
ARID2	FAM72B	2.89702	0.603583	0.00419633	weighted	0.155686
ARID2	LTB	0.403829	0.0910444	0.00427425	weighted	0.15803
ARID2	CD36	-0.606956	-0.141073	0.00428265	weighted	0.15803
ARID2	TRAK1	0.829217	0.160126	0.00429888	weighted	0.15808
ARID2	ACVR2B	1.72772	0.393371	0.00431137	weighted	0.15808
ARID2	LMBRD2	-1.54162	-0.291174	0.00433105	weighted	0.15808
ARID2	CTBS	-0.796048	-0.227954	0.00433517	weighted	0.15808
ARID2	JUND	0.288522	0.0655586	0.00434196	weighted	0.15808
ARID2	DST	-0.603085	-0.133733	0.00435348	weighted	0.15808
ARID2	ARL6IP1	-0.350045	-0.102922	0.00438962	weighted	0.15897
ARID2	TMEM30A-DT	2.11321	0.506215	0.00442546	weighted	0.159843
ARID2	PRKAR2B	0.583485	0.119948	0.00443784	weighted	0.159868
ARID2	JADE2	0.878361	0.215243	0.00447861	weighted	0.160912
ARID2	HLA-DRB1	0.190219	0.0391524	0.00449492	weighted	0.161074
ARID2	FOLR2	-2.2977	-0.878227	0.00452575	weighted	0.161754
ARID2	ALCAM	0.440982	0.0825232	0.00458715	weighted	0.163243
ARID2	HLA-DOB	2.15755	0.46722	0.00461046	weighted	0.163243
ARID2	CTSB	-0.379089	-0.0839805	0.0046144	weighted	0.163243
ARID2	CDK14	1.41229	0.366563	0.00461666	weighted	0.163243
ARID2	TPX2	0.581618	0.177609	0.0046272	weighted	0.163243
ARID2	TALAM1	0.245102	0.0542108	0.00466411	weighted	0.164121
ARID2	RALGPS2	-2.2499	-1.04936	0.00471492	weighted	0.165483
ARID2	PIK3R3	1.52977	0.321538	0.00476028	weighted	0.166647
ARID2	ZDHHC18	-1.16444	-0.353839	0.00481672	weighted	0.168191
ARID2	USP49	3.7872	0.886748	0.00486332	weighted	0.169385
ARID2	PPM1N	0.366281	0.0860556	0.00488525	weighted	0.169716
ARID2	LPGAT1	0.50897	0.100529	0.00490817	weighted	0.170079
ARID2	BLM	0.575141	0.272961	0.00496502	weighted	0.171614
ARID2	CD81	-0.226244	-0.0509618	0.00502029	weighted	0.173086
ARID2	THEM4	1.08886	0.202523	0.00504247	weighted	0.17319
ARID2	CCL4	-1.14774	-0.410277	0.00505009	weighted	0.17319
ARID2	CYLD	0.446723	0.0874025	0.00506135	weighted	0.17319
ARID2	TOP1	0.319646	0.0781354	0.00508182	weighted	0.173455
ARID2	RPS3AP34	2.79803	0.516198	0.00512805	weighted	0.174043
ARID2	FTL	-0.134863	-0.0307006	0.005129	weighted	0.174043
ARID2	TBC1D12	-0.869153	-0.205848	0.0051373	weighted	0.174043
ARID2	PSMB10	-0.466222	-0.157313	0.00517762	weighted	0.174975
ARID2	AGPS	-0.655282	-0.223719	0.00521544	weighted	0.175818
ARID2	BIRC5	0.621364	0.25049	0.00524732	weighted	0.176457
ARID2	DNMT1	0.33085	0.0864819	0.0052998	weighted	0.177659
ARID2	LDB2	1.35616	0.271569	0.00530909	weighted	0.177659
ARID2	RHBDF2	-1.34818	-0.360662	0.00533458	weighted	0.178076
ARID2	NUAK1	-2.18886	-0.845879	0.00538703	weighted	0.179056
ARID2	PCGF2	1.44179	0.402766	0.00539017	weighted	0.179056
ARID2	ARMCX6	-1.29211	-0.413795	0.00542443	weighted	0.179757
ARID2	SLC44A3	2.81348	0.5754	0.00548977	weighted	0.181481
ARID2	SLC7A8	-1.16695	-0.288784	0.00552805	weighted	0.181727
ARID2	CD84	-0.544314	-0.109999	0.00553213	weighted	0.181727
ARID2	ABCG1	-2.37151	-0.708345	0.00553714	weighted	0.181727
ARID2	RAD51D	0.759297	0.21396	0.0055882	weighted	0.182789
ARID2	RMND5B	-1.60298	-0.744241	0.00559627	weighted	0.182789
ARID2	IVNS1ABP	0.323381	0.0760738	0.00563676	weighted	0.183672
ARID2	UQCC5	-0.339686	-0.144207	0.0056825	weighted	0.184722
ARID2	RNF126	0.649542	0.177538	0.00571251	weighted	0.185256
ARID2	ITGA6	1.37396	0.31118	0.0057283	weighted	0.185328
ARID2	MHENCR	-1.69447	-0.346329	0.00574981	weighted	0.185584
ARID2	ADA2	-0.463718	-0.119754	0.0057757	weighted	0.185619
ARID2	TCEAL9	-1.43172	-0.372984	0.00578687	weighted	0.185619
ARID2	PLXDC2	-0.299792	-0.0634288	0.00579167	weighted	0.185619
ARID2	B4GALT5	0.84902	0.163603	0.00589555	weighted	0.188506
ARID2	CPLX1	2.63169	0.613872	0.00596441	weighted	0.190262
ARID2	SCML1	-0.809814	-0.241222	0.0060157	weighted	0.191131
ARID2	TNFRSF9	0.982473	0.217745	0.0060269	weighted	0.191131
ARID2	FAM13A	-2.76703	-0.654732	0.00603366	weighted	0.191131
ARID2	PCLAF	0.278376	0.163603	0.00617422	weighted	0.195131
ARID2	HLA-DQA2	0.387256	0.0837003	0.00620417	weighted	0.195625
ARID2	HSP90B2P	2.16424	0.488749	0.00625906	weighted	0.196901
ARID2	TNIK	-1.95466	-0.643692	0.00628742	weighted	0.197338
ARID2	BRI3	-0.227691	-0.0621933	0.00635154	weighted	0.198894
ARID2	IGF2BP3	-1.43833	-0.430416	0.00640294	weighted	0.200044
ARID2	PTMS	0.344201	0.0605736	0.00646624	weighted	0.20123
ARID2	CFAP73	1.54788	0.304858	0.00649609	weighted	0.20123
ARID2	LINC03070	-2.20984	-0.590441	0.00649773	weighted	0.20123
ARID2	NT5DC2	-0.350705	-0.108244	0.00649985	weighted	0.20123
ARID2	VASP	0.35752	0.064637	0.00651649	weighted	0.201289
ARID2	SH3BGRL3	0.239371	0.0460525	0.00657148	weighted	0.202414
ARID2	APLP2	-0.338148	-0.091303	0.00658256	weighted	0.202414
ARID2	ZNF619	2.05219	0.657669	0.00660574	weighted	0.20267
ARID2	RAD51-AS1	-1.35324	-0.442451	0.00664803	weighted	0.202959
ARID2	KPNB1	0.345039	0.0846961	0.00665537	weighted	0.202959
ARID2	SCAND1	-0.217956	-0.0819901	0.00665976	weighted	0.202959
ARID2	ZNF737	1.73164	0.425394	0.0068783	weighted	0.209152
ARID2	CYTH3	1.05592	0.281605	0.00691834	weighted	0.209359
ARID2	LRRC4	-1.96193	-0.43681	0.00692778	weighted	0.209359
ARID2	ATP6AP2	-0.281654	-0.0633306	0.0069311	weighted	0.209359
ARID2	RAB31	-0.304014	-0.0717526	0.00697619	weighted	0.209615
ARID2	RGL1	-1.88055	-0.433647	0.00699796	weighted	0.209615
ARID2	CDK6	0.741694	0.161346	0.00700044	weighted	0.209615
ARID2	CXCL1	-2.04661	-1.06455	0.00701594	weighted	0.209615
ARID2	HCST	-1.14759	-0.343126	0.00701634	weighted	0.209615
ARID2	BID	-0.323336	-0.0880246	0.00703184	weighted	0.209619
ARID2	RAB29	-0.673079	-0.144522	0.00717197	weighted	0.213331
ARID2	FGR	0.843107	0.143961	0.00723495	weighted	0.214736
ARID2	MEF2C	-0.212231	-0.062942	0.00738553	weighted	0.21873
ARID2	MACORIS	-1.95246	-0.626286	0.00743415	weighted	0.219448
ARID2	EXD3	-2.16711	-0.634616	0.00744192	weighted	0.219448
ARID2	CACNB4	-1.11634	-0.615768	0.00749937	weighted	0.220666
ARID2	EDNRA	-1.1514	-0.992092	0.00752748	weighted	0.221017
ARID2	CCR5	-1.90653	-0.531511	0.00759252	weighted	0.222243
ARID2	ZNF366	0.86596	0.190642	0.00760179	weighted	0.222243
ARID2	VPS13B	0.803104	0.154605	0.00765846	weighted	0.222943
ARID2	GMFG	-0.216391	-0.0771773	0.007686	weighted	0.222943
ARID2	TXN	0.371206	0.0725668	0.00769484	weighted	0.222943
ARID2	ATP6V0B	-0.194041	-0.050337	0.00770335	weighted	0.222943
ARID2	FGGY	-1.82629	-0.682163	0.00771717	weighted	0.222943
ARID2	TMEM106A	-0.631212	-0.168816	0.00772371	weighted	0.222943
ARID2	SLC1A3	-1.22832	-0.305585	0.00776198	weighted	0.223575
ARID2	DSC2	0.656131	0.149352	0.00777896	weighted	0.223592
ARID2	STK38	0.814093	0.150387	0.00799393	weighted	0.228993
ARID2	NCK1-DT	-0.655416	-0.1995	0.00800042	weighted	0.228993
ARID2	NBPF3	2.70816	0.612314	0.0080299	weighted	0.229356
ARID2	GIMAP8	-0.525231	-0.188684	0.00820439	weighted	0.233851
ARID2	BAIAP2	-0.379048	-0.151441	0.00824679	weighted	0.23457
ARID2	CYSLTR1	0.251957	0.073436	0.00828167	weighted	0.235072
ARID2	BIN2	-0.345929	-0.0815274	0.00832332	weighted	0.235359
ARID2	DAAM1	-1.46142	-0.338063	0.00832624	weighted	0.235359
ARID2	LY6E	-1.7536	-0.456285	0.00836574	weighted	0.235815
ARID2	RNASE1	-1.1679	-0.3347	0.00838329	weighted	0.235815
ARID2	PEA15	0.342771	0.0755899	0.0083942	weighted	0.235815
ARID2	RNGTT	0.755095	0.163529	0.00845913	weighted	0.237151
ARID2	DACT3	0.851725	0.172784	0.008545	weighted	0.238936
ARID2	RELL1	-1.33266	-0.295103	0.00855781	weighted	0.238936
ARID2	HMMR	0.536646	0.209697	0.00875335	weighted	0.243855
ARID2	BTF3	-0.193894	-0.0524517	0.0088029	weighted	0.243855
ARID2	IPP	2.41243	0.507975	0.00880464	weighted	0.243855
ARID2	ERO1B	-1.18351	-0.318787	0.00880544	weighted	0.243855
ARID2	SLFN11	-0.568745	-0.244022	0.00882951	weighted	0.244027
ARID2	ASH2L	-0.962057	-0.210786	0.00887558	weighted	0.244515
ARID2	SQSTM1	-0.225918	-0.0902814	0.00889165	weighted	0.244515
ARID2	TWSG1-DT	1.91782	0.680174	0.00891168	weighted	0.244515
ARID2	STARD10	-0.481443	-0.154609	0.0089188	weighted	0.244515
ARID2	CCR1	-0.819869	-0.178834	0.00897972	weighted	0.24537
ARID2	DSE	0.47605	0.086912	0.00898705	weighted	0.24537
ARID2	GDI2	0.280548	0.0677804	0.0090039	weighted	0.24537
ARID2	FNBP1P1	3.5062	0.918665	0.00902544	weighted	0.245467
ARID2	PSAP	-0.168491	-0.0388644	0.00908135	weighted	0.246201
ARID2	POLR2H	0.729742	0.12979	0.00908852	weighted	0.246201
ARID2	CDH1	0.948193	0.210015	0.00913792	weighted	0.24698
ARID2	PAG1	-0.497336	-0.133972	0.00917722	weighted	0.24698
ARID2	P2RX1	-2.11408	-0.873607	0.0092388	weighted	0.24698
ARID2	AHI1	0.867984	0.173913	0.00924085	weighted	0.24698
ARID2	C1orf54	-2.51177	-1.06104	0.0092434	weighted	0.24698
ARID2	RNF111	0.685315	0.138417	0.00926525	weighted	0.24698
ARID2	FCGR3A	-1.90303	-0.985943	0.00926685	weighted	0.24698
ARID2	PSMA5	-0.274947	-0.0996425	0.00926957	weighted	0.24698
ARID2	MYO1E	-0.898252	-0.230092	0.00928005	weighted	0.24698
ARID2	RWDD2B	0.841147	0.176699	0.00932482	weighted	0.247407
ARID2	C11orf21	-1.60405	-0.533439	0.00933234	weighted	0.247407
ARID2	ARHGAP12	-1.36513	-0.270614	0.00937681	weighted	0.248104
ARID2	DENND3-AS1	-1.69909	-0.403019	0.00939551	weighted	0.248118
ARID2	SMYD2	-1.25581	-0.327109	0.00947365	weighted	0.249298
ARID2	SLC22A18	-1.74931	-0.270314	0.00947671	weighted	0.249298
ARID2	DESI2	0.663519	0.144289	0.00951442	weighted	0.249808
ARID2	YPEL5	0.35387	0.0914248	0.00963354	weighted	0.252451
ARID2	LINC03019	3.56343	1.07117	0.00966263	weighted	0.252728
ARID2	PRKCQ-AS1	3.83476	0.693759	0.00970002	weighted	0.253221
ARID2	CEP152	0.873079	0.215622	0.0097844	weighted	0.25451
ARID2	L1TD1	-1.44656	-0.805865	0.00978671	weighted	0.25451
ARID2	CXCL16	-0.433206	-0.137962	0.00986402	weighted	0.256033
ARID2	NBEAL2	1.17401	0.290938	0.00990804	weighted	0.256591
ARID2	CTNNBIP1	-0.574448	-0.166955	0.00992311	weighted	0.256591
ARID2	OTUD1	-1.32997	-0.851361	0.00995996	weighted	0.256779
ARID2	CD300H	1.80375	0.639017	0.009968	weighted	0.256779
ARID2	LIN28B	0.664999	0.174675	0.0100025	weighted	0.257184
ARID2	SELENOT	-0.304177	-0.10032	0.0100602	weighted	0.258032
ARID2	HSPA1A	2.17895	0.540222	0.0100733	weighted	0.258032
ARID2	MCF2L	-1.3506	-0.645121	0.0101151	weighted	0.258394
ARID2	PDP1	0.980713	0.208153	0.0101347	weighted	0.258394
ARID2	PPFIA4	1.50946	0.310815	0.0101443	weighted	0.258394
ARID2	DANCR	-0.378896	-0.107476	0.0102372	weighted	0.260277
ARID2	DENND1B	0.656091	0.125229	0.010347	weighted	0.261559
ARID2	CRIP1	1.10072	0.386457	0.010357	weighted	0.261559
ARID2	GPN1	0.766259	0.204015	0.0103589	weighted	0.261559
ARID2	TMEM138	-0.729995	-0.159296	0.0103675	weighted	0.261559
ARID2	SHROOM1	1.84878	0.650185	0.0103834	weighted	0.261559
ARID2	SH3PXD2A	-0.412944	-0.259244	0.010525	weighted	0.264638
ARID2	WNK3	1.05708	0.257276	0.0105602	weighted	0.265033
ARID2	LCP1	0.212191	0.0463761	0.0106344	weighted	0.266406
ARID2	NDUFB5	-0.414661	-0.111177	0.0106644	weighted	0.266669
ARID2	DMPK	2.05032	0.604286	0.010739	weighted	0.268044
ARID2	DYRK2	0.56064	0.141076	0.0107903	weighted	0.268434
ARID2	MAPK1	0.394425	0.113088	0.010794	weighted	0.268434
ARID2	ATP6V1B2	-0.471401	-0.0941219	0.0108616	weighted	0.269624
ARID2	MARVELD2	1.44126	0.311613	0.0109259	weighted	0.270252
ARID2	NGDN	0.672803	0.146768	0.0109265	weighted	0.270252
ARID2	BCAT1	0.829081	0.14093	0.0109559	weighted	0.270489
ARID2	FABP5	-0.401458	-0.110588	0.0110124	weighted	0.271395
ARID2	CCND3	0.566189	0.102064	0.0110973	weighted	0.27286
ARID2	ABCC5	-0.816668	-0.250635	0.0111118	weighted	0.27286
ARID2	MNAT1	0.640914	0.159417	0.011189	weighted	0.274261
ARID2	RABGAP1L	0.603787	0.134189	0.0112846	weighted	0.275627
ARID2	AGPAT1	0.605536	0.124993	0.0112851	weighted	0.275627
ARID2	PIK3R1	-0.398124	-0.0892488	0.0113064	weighted	0.275655
ARID2	RASGRP3	0.412898	0.100705	0.0114101	weighted	0.277687
ARID2	TRAM1	-0.423595	-0.0818912	0.0115905	weighted	0.281575
ARID2	PRAC2	2.83507	0.538752	0.0117062	weighted	0.283827
ARID2	FUCA1	-0.635021	-0.123051	0.0117248	weighted	0.283827
ARID2	FAM20C	-0.85029	-0.223166	0.011788	weighted	0.284852
ARID2	RFX3	-0.589561	-0.346937	0.0119238	weighted	0.28723
ARID2	TLR10	0.463352	0.0942501	0.0119285	weighted	0.28723
ARID2	PIN1	0.325829	0.116909	0.012036	weighted	0.289309
ARID2	ITGB7	0.395339	0.0752325	0.0120722	weighted	0.28965
ARID2	UNC119	0.609192	0.112025	0.0120926	weighted	0.28965
ARID2	KCNAB2	-0.770948	-0.166064	0.012125	weighted	0.289917
ARID2	IFI6	-0.667449	-0.181846	0.0121809	weighted	0.290745
ARID2	CD9	-0.271303	-0.0744028	0.012245	weighted	0.291764
ARID2	PPP1R12A	0.260252	0.0678886	0.0123716	weighted	0.294267
ARID2	HLA-DMA	0.320998	0.0578649	0.0124429	weighted	0.295449
ARID2	CSF1	1.05164	0.225472	0.0124743	weighted	0.29568
ARID2	C1orf162	0.670151	0.116371	0.0125299	weighted	0.296483
ARID2	C19orf38	-0.516598	-0.221042	0.0125621	weighted	0.29673
ARID2	UMAD1	-1.25371	-0.371195	0.0126813	weighted	0.29903
ARID2	TRPC6	2.1167	0.338308	0.0127222	weighted	0.299476
ARID2	CPSF3	0.684589	0.147337	0.0127544	weighted	0.299718
ARID2	IFT140	3.79379	0.834256	0.0128675	weighted	0.301856
ARID2	CHD3	0.347481	0.0824173	0.0129132	weighted	0.302194
ARID2	SLC35D2	-1.12146	-0.346012	0.0129262	weighted	0.302194
ARID2	MX1	-0.794357	-0.393314	0.0129902	weighted	0.303172
ARID2	MTURN	-1.37121	-0.351842	0.0130336	weighted	0.303513
ARID2	GIPR	0.865438	0.206374	0.0130493	weighted	0.303513
ARID2	SPINT1	0.736649	0.150349	0.0131047	weighted	0.304283
ARID2	CABLES1	-0.860841	-0.3604	0.0131435	weighted	0.304438
ARID2	GNG2	0.419566	0.0952148	0.0131625	weighted	0.304438
ARID2	PLAC8	0.229621	0.04602	0.0131783	weighted	0.304438
ARID2	PDP2	2.97989	0.533058	0.0132126	weighted	0.304716
ARID2	TRIM22	0.482622	0.111257	0.0132599	weighted	0.304794
ARID2	VPS11	-0.782915	-0.223494	0.0132781	weighted	0.304794
ARID2	GALNT7	0.537612	0.137458	0.013283	weighted	0.304794
ARID2	NNT	-0.486113	-0.18433	0.013403	weighted	0.307032
ARID2	PHF19	0.498193	0.128484	0.0135255	weighted	0.309142
ARID2	CD47	-0.372603	-0.127488	0.0135404	weighted	0.309142
ARID2	TBC1D4	-0.253663	-0.116231	0.0135742	weighted	0.309396
ARID2	CASP7	1.11945	0.255249	0.0138034	weighted	0.314097
ARID2	DMXL2	-0.875499	-0.184015	0.0138583	weighted	0.314314
ARID2	LINC02245	-1.1191	-0.232222	0.0138595	weighted	0.314314
ARID2	IMMP2L	-2.06303	-0.517936	0.013882	weighted	0.314314
ARID2	HLA-DRA	0.136633	0.0292052	0.0139151	weighted	0.314405
ARID2	RFX5	0.662751	0.167432	0.0139462	weighted	0.314405
ARID2	ERCC6L	0.747687	0.388769	0.0139551	weighted	0.314405
ARID2	NLN	-0.925659	-0.185366	0.0140277	weighted	0.315518
ARID2	TENT5A	0.423085	0.117396	0.0140679	weighted	0.315902
ARID2	SLC25A4	-0.867586	-0.232726	0.0141436	weighted	0.317082
ARID2	BTN2A1	0.864446	0.171283	0.0142082	weighted	0.318008
ARID2	MAP3K20	0.928255	0.217418	0.0142462	weighted	0.318172
ARID2	CCL3L3	-1.29263	-0.406467	0.0142705	weighted	0.318172
ARID2	SLC29A3	-1.4627	-0.379928	0.0142855	weighted	0.318172
ARID2	EMB	-2.14844	-0.738202	0.0146278	weighted	0.325112
ARID2	GCNT1	0.598411	0.151807	0.0146655	weighted	0.325112
ARID2	POLK	0.559601	0.124383	0.0146825	weighted	0.325112
ARID2	SYTL3	-1.24211	-0.442687	0.0146923	weighted	0.325112
ARID2	PLXND1	-0.132454	-0.378093	0.0147294	weighted	0.325405
ARID2	FABP3	-1.95976	-1.78129	0.0147717	weighted	0.325812
ARID2	KANTR	1.22974	0.28234	0.0149206	weighted	0.328565
ARID2	ANXA6	-1.0195	-0.188368	0.0150152	weighted	0.329107
ARID2	PIK3R6	0.772753	0.166371	0.0150269	weighted	0.329107
ARID2	GLIPR1	0.272289	0.0560234	0.015037	weighted	0.329107
ARID2	BLTP2	0.408285	0.100735	0.0150535	weighted	0.329107
ARID2	GPN3	-0.430959	-0.0865404	0.0150759	weighted	0.329107
ARID2	NAV3	-2.31053	-0.802455	0.0150898	weighted	0.329107
ARID2	LINC01012	2.40118	0.783851	0.0152454	weighted	0.331971
ARID2	GPR84	-0.341314	-0.100672	0.0152958	weighted	0.332537
ARID2	CLNK	1.19957	0.224797	0.0153636	weighted	0.333481
ARID2	TRIM36-IT1	2.28347	0.758189	0.0154802	weighted	0.335178
ARID2	APOL2	1.40985	0.252755	0.0155095	weighted	0.335178
ARID2	RETN	0.426965	0.091006	0.0155155	weighted	0.335178
ARID2	SDS	-0.968045	-0.285148	0.0158488	weighted	0.341425
ARID2	SGMS1	-0.490055	-0.160653	0.0158547	weighted	0.341425
ARID2	SCARB2	-0.778909	-0.166455	0.0159057	weighted	0.341985
ARID2	PIK3R5	0.626428	0.168174	0.0160017	weighted	0.343161
ARID2	ZNF140	1.03847	0.247461	0.0160107	weighted	0.343161
ARID2	SQOR	-1.07427	-0.290697	0.0161394	weighted	0.345071
ARID2	MGST3	-0.245903	-0.0719751	0.0161691	weighted	0.345071
ARID2	UCP2	-0.336862	-0.072587	0.0162111	weighted	0.345071
ARID2	C1QC	-0.159268	-0.0375097	0.0162244	weighted	0.345071
ARID2	ATXN10	0.489521	0.0953739	0.0162262	weighted	0.345071
ARID2	ASCL2	-0.51718	-0.218833	0.0163562	weighted	0.347296
ARID2	SEZ6L	2.23555	0.41918	0.0163945	weighted	0.347568
ARID2	NEURL1B	3.44627	0.90271	0.0165763	weighted	0.350737
ARID2	RAB13	-1.00651	-0.534784	0.0166604	weighted	0.350737
ARID2	C1QB	-0.189151	-0.0472676	0.0166883	weighted	0.350737
ARID2	RHOJ	1.30218	0.284674	0.0167023	weighted	0.350737
ARID2	LINC02642	-1.17742	-0.379966	0.0167161	weighted	0.350737
ARID2	SNAPC4	0.906588	0.150393	0.0167205	weighted	0.350737
ARID2	ABHD12	-0.566848	-0.138949	0.0167729	weighted	0.350737
ARID2	HMOX1	-0.178653	-0.0807969	0.0167839	weighted	0.350737
ARID2	P2RX4	-0.694092	-0.136232	0.016788	weighted	0.350737
ARID2	CEP15	1.1676	0.176779	0.0168101	weighted	0.350737
ARID2	SERPINI1	1.9114	0.591357	0.0168265	weighted	0.350737
ARID2	DNA2	0.896585	0.315326	0.0168928	weighted	0.351581
ARID2	MIOS	-0.689806	-0.213266	0.0170067	weighted	0.353412
ARID2	NHSL1	-1.19368	-0.377793	0.0171174	weighted	0.354422
ARID2	LAGE3	0.578924	0.0956248	0.0171266	weighted	0.354422
ARID2	MGMT	-0.43886	-0.135931	0.0171371	weighted	0.354422
ARID2	ATG4C	-0.557094	-0.136933	0.0171591	weighted	0.354422
ARID2	DYRK4	-0.388654	-0.164369	0.0172069	weighted	0.354456
ARID2	KCTD9	1.46616	0.297253	0.0172127	weighted	0.354456
ARID2	LAT	3.28923	0.967669	0.0172787	weighted	0.355281
ARID2	ANXA1	0.314704	0.0748739	0.0173891	weighted	0.35696
ARID2	SPIRE1	-0.859	-0.196139	0.0174127	weighted	0.35696
ARID2	EIF2S1	0.527443	0.113769	0.0174426	weighted	0.357038
ARID2	SFT2D1	-0.508019	-0.117208	0.0175402	weighted	0.358498
ARID2	PFDN2	0.471958	0.0774314	0.0175852	weighted	0.358881
ARID2	CAPN1	-0.930937	-0.203064	0.0176428	weighted	0.359519
ARID2	CD55	0.666111	0.145541	0.0177833	weighted	0.361738
ARID2	PCED1B	-1.77892	-1.10917	0.0178047	weighted	0.361738
ARID2	CD93	-1.75451	-0.336471	0.0178738	weighted	0.362106
ARID2	RYBP	0.405513	0.117049	0.017885	weighted	0.362106
ARID2	OPTN	-0.802365	-0.386666	0.0179024	weighted	0.362106
ARID2	IRF1	0.50021	0.106665	0.0179942	weighted	0.363153
ARID2	TAF11	-0.577803	-0.159364	0.0180199	weighted	0.363153
ARID2	LGALS12	-0.445819	-0.204633	0.018034	weighted	0.363153
ARID2	TPM4	0.31574	0.0653894	0.0180715	weighted	0.363374
ARID2	MAML2	-0.61905	-0.15054	0.0181508	weighted	0.364432
ARID2	LRMDA	-0.538901	-0.141203	0.0182331	weighted	0.365044
ARID2	DNAH8	2.36637	0.581091	0.0182348	weighted	0.365044
ARID2	MAP4K4	-0.457542	-0.0956905	0.0182693	weighted	0.365198
ARID2	EBPL	-0.712943	-0.150585	0.0183248	weighted	0.365249
ARID2	CAMSAP3	3.28994	0.980647	0.0183253	weighted	0.365249
ARID2	PDLIM7	1.47855	0.272558	0.0185033	weighted	0.368259
ARID2	CADM1	-0.624351	-0.181721	0.0185925	weighted	0.369495
ARID2	DNAJC15	-0.330384	-0.0780524	0.0187544	weighted	0.372071
ARID2	PURA	0.518354	0.116743	0.0187766	weighted	0.372071
ARID2	OR2A1-AS1	3.03146	1.26065	0.0190477	weighted	0.376896
ARID2	CCDC61	-1.55453	-0.480486	0.0190858	weighted	0.377104
ARID2	BRD4	0.378427	0.0867772	0.019124	weighted	0.377312
ARID2	PHPT1	0.333719	0.0685498	0.0191606	weighted	0.377483
ARID2	GSN-AS1	1.66177	0.487404	0.019188	weighted	0.377483
ARID2	CCNG1	-0.442699	-0.151341	0.0193633	weighted	0.380384
ARID2	TKT	-0.173007	-0.0537137	0.0194364	weighted	0.381089
ARID2	OTULIN	0.485421	0.0993995	0.019455	weighted	0.381089
ARID2	C18orf54	1.33282	0.374259	0.0195813	weighted	0.382896
ARID2	BLMH	-0.911288	-0.278781	0.0196033	weighted	0.382896
ARID2	LY86	-0.257961	-0.0671777	0.019664	weighted	0.383533
ARID2	MPND	-0.966354	-0.286363	0.0197349	weighted	0.383908
ARID2	TJP1	0.320966	0.0920084	0.019761	weighted	0.383908
ARID2	AGL	0.492553	0.134423	0.0197819	weighted	0.383908
ARID2	DHRS7	-0.238853	-0.0665205	0.0197999	weighted	0.383908
ARID2	TMEM43	1.27182	0.259034	0.0198239	weighted	0.383908
ARID2	LINC00963	-0.895133	-0.219359	0.0198714	weighted	0.384284
ARID2	LINC00649	1.72521	0.313174	0.019915	weighted	0.384582
ARID2	DAB2	-0.381144	-0.0658473	0.0200073	weighted	0.38582
ARID2	TCF7L2	-0.747618	-0.191744	0.0202046	weighted	0.388583
ARID2	KANSL1-AS1	-0.824675	-0.720139	0.0202076	weighted	0.388583
ARID2	ARMCX1	-1.02333	-0.446592	0.0202856	weighted	0.389536
ARID2	TRMT2B	0.928466	0.209873	0.0204008	weighted	0.39068
ARID2	ARFRP1	0.656844	0.173184	0.020425	weighted	0.39068
ARID2	FAM43A	0.706543	0.144442	0.0204418	weighted	0.39068
ARID2	PDC-AS1	1.81873	0.421697	0.0204943	weighted	0.39068
ARID2	TMEM42	-0.773634	-0.21531	0.0205171	weighted	0.39068
ARID2	ANPEP	1.69838	0.384242	0.0205412	weighted	0.39068
ARID2	ASAP1	-0.662329	-0.143609	0.0205455	weighted	0.39068
ARID2	PPP2R3C	-0.67045	-0.149883	0.0205834	weighted	0.390856
ARID2	CYSTM1	0.677022	0.133764	0.0206179	weighted	0.390968
ARID2	AMY2B	3.61768	0.84936	0.0207488	weighted	0.392904
ARID2	CNN2	0.358772	0.0775381	0.0207814	weighted	0.392975
ARID2	XYLB	1.6209	0.274269	0.0208603	weighted	0.393923
ARID2	SFMBT2	-0.464523	-0.0888676	0.0210256	weighted	0.396495
ARID2	PNPLA3	-1.1753	-0.214489	0.0210899	weighted	0.397159
ARID2	TRAPPC9	0.657618	0.186348	0.021121	weighted	0.397197
ARID2	ITM2C	-0.580438	-0.110089	0.0211698	weighted	0.397568
ARID2	SNX24	-1.0412	-0.310044	0.021209	weighted	0.397756
ARID2	CHST13	-2.31423	-0.718453	0.0212892	weighted	0.398713
ARID2	FTCDNL1	1.13741	0.221454	0.021356	weighted	0.399416
ARID2	RNF2	0.535507	0.150483	0.0215679	weighted	0.402372
ARID2	CIAO3	-0.980296	-0.277078	0.0215914	weighted	0.402372
ARID2	ZFR2	3.02469	0.556571	0.0216025	weighted	0.402372
ARID2	FCER1G	-0.145261	-0.0372733	0.0217866	weighted	0.405197
ARID2	IFT22	-1.57867	-0.435122	0.0218135	weighted	0.405197
ARID2	EXOSC8	0.524232	0.114008	0.0219693	weighted	0.407537
ARID2	CTNS	-0.66062	-0.14795	0.0220639	weighted	0.408735
ARID2	NUP54	-0.331822	-0.159549	0.0221767	weighted	0.410269
ARID2	ENTPD7	1.18148	0.302178	0.0222545	weighted	0.411152
ARID2	ENC1	3.28127	0.87127	0.022335	weighted	0.41208
ARID2	OTUB1	0.493794	0.0884505	0.0226481	weighted	0.416458
ARID2	DENND2B	-0.270196	-0.178108	0.0226853	weighted	0.416458
ARID2	RAB35	-0.43298	-0.172878	0.0226983	weighted	0.416458
ARID2	UBTD2	1.19883	0.219573	0.0227119	weighted	0.416458
ARID2	SETMAR	1.33943	0.40491	0.0227252	weighted	0.416458
ARID2	C6orf62	-0.289282	-0.073557	0.0227553	weighted	0.416458
ARID2	ADAM9	-0.833995	-0.137368	0.0228569	weighted	0.417529
ARID2	CYCS	-0.371765	-0.082131	0.0228749	weighted	0.417529
ARID2	KIF15	1.00833	0.221088	0.0229385	weighted	0.41813
ARID2	NDUFB2	-0.151344	-0.0558593	0.0230073	weighted	0.418504
ARID2	IFNL1	1.65478	0.392421	0.0230537	weighted	0.418504
ARID2	MOB3B	0.539345	0.111376	0.0230725	weighted	0.418504
ARID2	ASPH	0.538869	0.109684	0.0230816	weighted	0.418504
ARID2	SEZ6L2	-0.401094	-0.182992	0.0231653	weighted	0.419463
ARID2	C21orf91	1.13258	0.186879	0.0231969	weighted	0.41948
ARID2	ELL2	-1.56253	-0.469093	0.0233057	weighted	0.420713
ARID2	HTRA2	0.760809	0.226188	0.0233356	weighted	0.420713
ARID2	SNHG16	-0.319671	-0.12735	0.0233576	weighted	0.420713
ARID2	RNF141	-0.893517	-0.178853	0.0234114	weighted	0.420826
ARID2	FAM161A	0.854628	0.297398	0.0234492	weighted	0.420826
ARID2	COA3	-0.57945	-0.114323	0.0234914	weighted	0.420826
ARID2	CCNH	0.532262	0.107737	0.0235426	weighted	0.420826
ARID2	C15orf39	0.811983	0.184664	0.0235432	weighted	0.420826
ARID2	HOXB7	1.62107	0.479436	0.0235791	weighted	0.420826
ARID2	WARS1	-0.529386	-0.20896	0.0235796	weighted	0.420826
ARID2	DIAPH2	-0.447334	-0.0914124	0.0237811	weighted	0.423868
ARID2	PPA1	0.386209	0.0747144	0.02391	weighted	0.425543
ARID2	ADIPOR2	0.387565	0.114495	0.0239374	weighted	0.425543
ARID2	CANX	-0.24412	-0.0488854	0.0240262	weighted	0.426327
ARID2	AARSD1	-1.72314	-0.534171	0.0240439	weighted	0.426327
ARID2	CLU	-1.10959	-0.295457	0.0240826	weighted	0.426458
ARID2	C1orf131	0.573802	0.124575	0.0241176	weighted	0.426526
ARID2	LRRK1	0.384234	0.0968133	0.0241892	weighted	0.427239
ARID2	RAB9A	-0.54782	-0.226227	0.0243965	weighted	0.430343
ARID2	SLC25A45	0.896121	0.194108	0.0245784	weighted	0.431991
ARID2	SCARB1	-0.905817	-0.218479	0.0246091	weighted	0.431991
ARID2	EHD4	-1.22916	-0.270148	0.0246122	weighted	0.431991
ARID2	RPS4Y1	-0.171414	-0.0552126	0.0246338	weighted	0.431991
ARID2	TANC1	-0.673846	-0.182233	0.0246481	weighted	0.431991
ARID2	GPR82	0.339145	0.0936414	0.0247104	weighted	0.432068
ARID2	C2orf69	0.989126	0.183599	0.0247158	weighted	0.432068
ARID2	HMGN5	0.578269	0.118492	0.0248875	weighted	0.434513
ARID2	PECAM1	-0.441793	-0.0984499	0.0249576	weighted	0.435181
ARID2	ATP5MC3	-0.197369	-0.0456018	0.0251235	weighted	0.437008
ARID2	IRF4	0.584462	0.129537	0.0251265	weighted	0.437008
ARID2	BNC2	0.734269	0.145872	0.025373	weighted	0.440734
ARID2	MFAP3L	2.44126	0.428628	0.0254877	weighted	0.442028
ARID2	LINC01905	1.82342	0.74891	0.0255122	weighted	0.442028
ARID2	OLFML3	-0.20885	-0.057808	0.0255831	weighted	0.44262
ARID2	TANGO6	-1.55093	-0.37334	0.0256118	weighted	0.44262
ARID2	SMCO4	0.343749	0.0823873	0.0256824	weighted	0.44262
ARID2	BEX4	-0.394027	-0.106444	0.0257014	weighted	0.44262
ARID2	TNFSF10	-0.500917	-0.12904	0.0257085	weighted	0.44262
ARID2	SUMO4	0.87004	0.204547	0.025794	weighted	0.443161
ARID2	EXOSC6	0.799722	0.147448	0.0258467	weighted	0.443161
ARID2	LRRFIP2	0.501599	0.14082	0.0258636	weighted	0.443161
ARID2	BNIP3	-0.838373	-0.796651	0.0258697	weighted	0.443161
ARID2	CALCOCO2	0.368905	0.0896432	0.0259274	weighted	0.443248
ARID2	NFKBIA	-0.266546	-0.0573196	0.0259468	weighted	0.443248
ARID2	FDFT1	0.496928	0.0722014	0.0259722	weighted	0.443248
ARID2	SLC31A1	-0.429508	-0.112727	0.0261975	weighted	0.44572
ARID2	FAM218A	2.58632	1.08964	0.0262331	weighted	0.44572
ARID2	ARL17B	2.07828	0.326859	0.0262385	weighted	0.44572
ARID2	ISCA1	-0.426152	-0.352667	0.0262476	weighted	0.44572
ARID2	ICA1	-2.34118	-1.60541	0.026377	weighted	0.44736
ARID2	PASK	-1.51044	-0.678832	0.0264567	weighted	0.448155
ARID2	PADI2	-0.361611	-0.138217	0.0266868	weighted	0.451494
ARID2	GRK3	0.448802	0.106175	0.0268433	weighted	0.453234
ARID2	DCTPP1	0.450999	0.105934	0.0268561	weighted	0.453234
ARID2	ZNF292	0.414625	0.0939746	0.0270864	weighted	0.455951
ARID2	KRT18	0.531264	0.103535	0.0270914	weighted	0.455951
ARID2	OCLN	1.68827	0.706862	0.0271308	weighted	0.455951
ARID2	OSBPL1A	-0.672839	-0.159244	0.0271712	weighted	0.455951
ARID2	ZFHX3-AS1	1.73689	0.335693	0.027186	weighted	0.455951
ARID2	TAF4	1.36925	0.302163	0.0272306	weighted	0.455951
ARID2	MCM4	0.228228	0.118128	0.0272509	weighted	0.455951
ARID2	ARHGAP21	-0.321695	-0.125884	0.0273503	weighted	0.457054
ARID2	STK25	0.54315	0.144106	0.0276495	weighted	0.460508
ARID2	SLC1A4	0.443468	0.109132	0.0276752	weighted	0.460508
ARID2	SHTN1	-0.261037	-0.0769236	0.027681	weighted	0.460508
ARID2	GAS6	-0.674377	-0.273905	0.027703	weighted	0.460508
ARID2	MAP3K5	-0.651589	-0.170933	0.02773	weighted	0.460508
ARID2	ARRB2	-0.232179	-0.0677571	0.0278226	weighted	0.460508
ARID2	SMYD3	0.559341	0.0993723	0.0278426	weighted	0.460508
ARID2	SHMT2	-0.585261	-0.12172	0.0279618	weighted	0.460508
ARID2	GNB4	-0.723664	-0.10083	0.0279747	weighted	0.460508
ARID2	CEP20	0.556335	0.145696	0.0279817	weighted	0.460508
ARID2	AP3S1	-0.441967	-0.124556	0.0279828	weighted	0.460508
ARID2	PAIP2B	2.94961	1.13073	0.0280234	weighted	0.460508
ARID2	SLC9A9	-1.08931	-0.580886	0.028042	weighted	0.460508
ARID2	DTD1	-0.132376	-0.187496	0.0280595	weighted	0.460508
ARID2	MIR3142HG	-1.79052	-0.439463	0.0280858	weighted	0.460508
ARID2	PHLDA1	1.38083	0.242141	0.0281031	weighted	0.460508
ARID2	QSOX1	0.408995	0.102957	0.0281304	weighted	0.460508
ARID2	PEX19	0.690402	0.19142	0.0282437	weighted	0.461529
ARID2	C6orf226	-0.554066	-0.179173	0.0282603	weighted	0.461529
ARID2	MEIOC	0.836804	0.275543	0.0284062	weighted	0.463358
ARID2	ANG	-0.531609	-0.384603	0.0285133	weighted	0.463672
ARID2	NOMO2	-1.40751	-0.538182	0.0285355	weighted	0.463672
ARID2	FAM171B	0.88122	0.17813	0.0285471	weighted	0.463672
ARID2	TRIB1	-2.11066	-0.570727	0.0285851	weighted	0.463672
ARID2	KIF13B	-0.92711	-0.256456	0.0285953	weighted	0.463672
ARID2	KIT	1.15771	0.271325	0.0286789	weighted	0.464442
ARID2	JPT2	-0.86822	-0.188656	0.0287389	weighted	0.464442
ARID2	PFKFB3	0.779709	0.217919	0.0287482	weighted	0.464442
ARID2	AIG1	-0.643636	-0.144714	0.0287789	weighted	0.464442
ARID2	TRPM2	-0.325575	-0.112882	0.0289099	weighted	0.4658
ARID2	DCPS	0.600372	0.113176	0.0289312	weighted	0.4658
ARID2	PDE4A	0.821573	0.168691	0.0291231	weighted	0.468211
ARID2	CBR3-AS1	1.71097	0.330629	0.0291496	weighted	0.468211
ARID2	TRIM27	-0.455625	-0.0881722	0.0292104	weighted	0.468636
ARID2	ZNF652	0.31508	0.0688296	0.0293409	weighted	0.469796
ARID2	LPIN3	1.28096	0.540915	0.0293539	weighted	0.469796
ARID2	TSC22D3	0.642159	0.135789	0.0293859	weighted	0.469796
ARID2	SGTB	-0.611468	-0.263076	0.0295012	weighted	0.471087
ARID2	DOCK5	0.424937	0.112957	0.029633	weighted	0.472412
ARID2	ANXA7	-0.410585	-0.101768	0.0296626	weighted	0.472412
ARID2	GAA	-0.501075	-0.168675	0.029745	weighted	0.472412
ARID2	GTF2A2	-0.300958	-0.0896323	0.0297977	weighted	0.472412
ARID2	CHCHD7	-0.360093	-0.114151	0.0298021	weighted	0.472412
ARID2	DHPS	-1.43796	-0.323035	0.0298038	weighted	0.472412
ARID2	TMCO3	0.75112	0.19486	0.0298264	weighted	0.472412
ARID2	CDCA8	0.633518	0.175531	0.0299425	weighted	0.473194
ARID2	ADCY6	-1.14723	-0.414858	0.0299696	weighted	0.473194
ARID2	CCL4L2	-1.95841	-0.443888	0.0300236	weighted	0.473194
ARID2	ELOVL5	0.427703	0.0962081	0.0300424	weighted	0.473194
ARID2	RPP40	-1.5495	-0.638446	0.030049	weighted	0.473194
ARID2	FFAR4	0.386803	0.0809193	0.0301222	weighted	0.4738
ARID2	FEN1	0.201234	0.126912	0.0301836	weighted	0.474219
ARID2	CXorf38	0.739282	0.115683	0.0302487	weighted	0.474311
ARID2	BRD3	0.582043	0.105929	0.0302676	weighted	0.474311
ARID2	FAM114A1	-1.69162	-0.388952	0.0303211	weighted	0.474311
ARID2	LINC02256	0.541965	0.132593	0.0303284	weighted	0.474311
ARID2	WWC3	-2.09508	-0.586912	0.0304391	weighted	0.474893
ARID2	C2	-2.55753	-1.41432	0.0304549	weighted	0.474893
ARID2	AAAS	0.591334	0.145861	0.0304699	weighted	0.474893
ARID2	WASF2	-0.198579	-0.0655065	0.0305145	weighted	0.475046
ARID2	CRY1	1.02656	0.421881	0.0306937	weighted	0.476818
ARID2	KANSL1	0.493957	0.0989979	0.0306982	weighted	0.476818
ARID2	HEXIM2-AS1	-0.770638	-0.210059	0.030897	weighted	0.478314
ARID2	RBM3	-0.256653	-0.0799049	0.0309133	weighted	0.478314
ARID2	CDC5L	0.255497	0.0884202	0.0309137	weighted	0.478314
ARID2	RPL18AP7	3.46492	0.779147	0.0309347	weighted	0.478314
ARID2	LRRC14	-1.68262	-0.377548	0.0310222	weighted	0.478642
ARID2	MAGED2	-0.769157	-0.156232	0.031026	weighted	0.478642
ARID2	ESYT2	0.561892	0.174855	0.0311858	weighted	0.479576
ARID2	MAP1LC3A	0.842542	0.141562	0.031189	weighted	0.479576
ARID2	LRCH3	0.694619	0.143957	0.0312011	weighted	0.479576
ARID2	VDR	2.26564	0.283145	0.0312533	weighted	0.479576
ARID2	TRIB2	1.18253	0.215389	0.0312622	weighted	0.479576
ARID2	SLC12A8	1.02629	0.248773	0.0313866	weighted	0.480806
ARID2	TAP1	0.906772	0.192288	0.0314128	weighted	0.480806
ARID2	ZSCAN2	-1.25646	-0.4405	0.0315783	weighted	0.482406
ARID2	CST7	0.883935	0.248988	0.0316291	weighted	0.482406
ARID2	TNFSF13B	-0.569372	-0.206911	0.0316496	weighted	0.482406
ARID2	ARHGAP6	-3.05603	-0.955482	0.0316586	weighted	0.482406
ARID2	TMEM131	0.300759	0.0806542	0.0317305	weighted	0.482962
ARID2	IFNGR1	-0.327858	-0.0590804	0.0318014	weighted	0.483183
ARID2	FOXD2-AS1	1.58238	0.572765	0.0319313	weighted	0.483183
ARID2	ATP5MK	-0.311188	-0.0635282	0.0319325	weighted	0.483183
ARID2	EPHX1	-1.20173	-0.637629	0.0319407	weighted	0.483183
ARID2	TFCP2	0.626405	0.177705	0.0319478	weighted	0.483183
ARID2	TMEM238	0.849274	0.207287	0.0319638	weighted	0.483183
ARID2	GPAA1	-0.553251	-0.124979	0.0319934	weighted	0.483183
ARID2	ABL1	0.721142	0.173074	0.0320281	weighted	0.483183
ARID2	SMIM3	-2.23316	-0.814012	0.0321284	weighted	0.48416
ARID2	PYGL	-2.42921	-1.56313	0.0323119	weighted	0.485546
ARID2	RSKR	0.796454	0.194798	0.032339	weighted	0.485546
ARID2	FAM178B	-1.16729	-0.440163	0.032349	weighted	0.485546
ARID2	NANS	-0.451921	-0.10172	0.0323726	weighted	0.485546
ARID2	RCC1L	-0.704814	-0.185422	0.0323982	weighted	0.485546
ARID2	IFI27L1	0.575618	0.216217	0.0324337	weighted	0.485546
ARID2	PREX2	0.821272	0.191552	0.0324965	weighted	0.485606
ARID2	ATP5PD	-0.192154	-0.055227	0.032512	weighted	0.485606
ARID2	KNL1	0.472966	0.150805	0.0325509	weighted	0.485606
ARID2	MRPL14	-0.402548	-0.0818698	0.03258	weighted	0.485606
ARID2	UBAP2L	0.581707	0.11779	0.0326959	weighted	0.486801
ARID2	BMI1	-1.06508	-0.224212	0.0328004	weighted	0.48738
ARID2	CXADR	0.548723	0.146926	0.0328061	weighted	0.48738
ARID2	NUF2	1.17178	0.265347	0.0329372	weighted	0.488796
ARID2	SOD2	-0.37618	-0.102917	0.0330202	weighted	0.489496
ARID2	TMEM255A	-1.37257	-0.921255	0.0331671	weighted	0.491139
ARID2	RAB10	-0.340486	-0.0648499	0.0333097	weighted	0.49232
ARID2	PSMB8	0.662062	0.0933621	0.0333561	weighted	0.49232
ARID2	CHMP3	0.721675	0.126709	0.0333674	weighted	0.49232
ARID2	PTPN6	0.229147	0.0759418	0.0333911	weighted	0.49232
ARID2	GTF3C3	0.523102	0.132934	0.0335067	weighted	0.493225
ARID2	CPEB2	-0.488496	-0.354721	0.03359	weighted	0.493225
ARID2	ATPAF2	0.486458	0.110644	0.0335981	weighted	0.493225
ARID2	FASN	0.601408	0.136779	0.033617	weighted	0.493225
ARID2	DPEP2	-1.61544	-1.12244	0.0336331	weighted	0.493225
ARID2	MOSMO	-1.23226	-0.28007	0.0337568	weighted	0.494454
ARID2	SUCNR1	-0.987327	-0.316827	0.0338358	weighted	0.494454
ARID2	RDH11	-0.297515	-0.111325	0.0338726	weighted	0.494454
ARID2	ZNF551	1.10216	0.262638	0.0339057	weighted	0.494454
ARID2	RGS12	0.444558	0.0888738	0.0339314	weighted	0.494454
ARID2	LRP1	-0.77526	-0.122509	0.0340167	weighted	0.494454
ARID2	NFATC2	-0.5762	-0.143086	0.0340973	weighted	0.494454
ARID2	CDCP1	0.655247	0.157272	0.0341008	weighted	0.494454
ARID2	FBH1	0.949204	0.193604	0.0341686	weighted	0.494454
ARID2	MANEAL	3.53904	0.721682	0.034212	weighted	0.494454
ARID2	KANSL2	0.775411	0.16395	0.0342499	weighted	0.494454
ARID2	TUFM	0.459181	0.074078	0.0342677	weighted	0.494454
ARID2	LSM6	0.356239	0.0980112	0.034339	weighted	0.494454
ARID2	CCDC6	0.334359	0.0782069	0.0343444	weighted	0.494454
ARID2	JDP2	-0.487531	-0.134142	0.0343558	weighted	0.494454
ARID2	PTPRH	3.17652	0.685819	0.0343568	weighted	0.494454
ARID2	STARD13	-1.9262	-0.926906	0.0343766	weighted	0.494454
ARID2	VOPP1	0.380785	0.0817171	0.0343928	weighted	0.494454
ARID2	TPM3	0.166459	0.0371523	0.034405	weighted	0.494454
ARID2	PPRC1	-0.907165	-0.243062	0.0345393	weighted	0.494952
ARID2	MIR3667HG	1.64906	0.693798	0.0345566	weighted	0.494952
ARID2	CSTB	-0.252825	-0.0544556	0.034598	weighted	0.494952
ARID2	IL1B	-0.20249	-0.059779	0.034608	weighted	0.494952
ARID2	JMJD1C-AS1	2.25774	0.588588	0.0346221	weighted	0.494952
ARID2	ZNF875	0.64136	0.220091	0.0346572	weighted	0.494952
ARID2	FOXN3	-0.341277	-0.0725762	0.0348316	weighted	0.495921
ARID2	LHFPL2	-0.213445	-0.275845	0.034833	weighted	0.495921
ARID2	ARHGAP9	0.344523	0.0678115	0.0348443	weighted	0.495921
ARID2	FANCL	0.728015	0.146474	0.0348703	weighted	0.495921
ARID2	RPL4P6	3.30125	0.946674	0.0349792	weighted	0.496952
ARID2	PPM1J	1.7868	0.374759	0.0351676	weighted	0.498751
ARID2	AOAH	-0.530842	-0.0979169	0.0351789	weighted	0.498751
ARID2	PPIP5K2	-0.406145	-0.0754684	0.0353059	weighted	0.499583
ARID2	PCBP3	1.12903	0.281709	0.0353107	weighted	0.499583
ARID2	LGALS3BP	-2.04861	-0.485366	0.035451	weighted	0.500322
ARID2	BUB1	0.658016	0.18217	0.0354518	weighted	0.500322
ARID2	CYTL1	-1.74723	-0.855658	0.0354729	weighted	0.500322
ARID2	IER3IP1	-0.484835	-0.152351	0.0355747	weighted	0.50124
ARID2	PIEZO1	-1.039	-0.275272	0.0358736	weighted	0.503061
ARID2	DYNC2I2	1.51217	0.287617	0.0358908	weighted	0.503061
ARID2	CHTOP	0.478043	0.0969134	0.0359106	weighted	0.503061
ARID2	TIMM21	-0.564571	-0.181442	0.0359257	weighted	0.503061
ARID2	GRAMD1B	-1.69912	-0.565171	0.0359525	weighted	0.503061
ARID2	RTF1	-0.29123	-0.0892295	0.0359609	weighted	0.503061
ARID2	FCHSD2	0.291139	0.0874995	0.0359619	weighted	0.503061
ARID2	HLA-C	0.30561	0.052212	0.0361032	weighted	0.50393
ARID2	AACS	-0.919934	-0.237108	0.0361076	weighted	0.50393
ARID2	RUFY1	-0.551646	-0.112659	0.0361347	weighted	0.50393
ARID2	ZNF581	-0.532264	-0.186957	0.0362351	weighted	0.50419
ARID2	ZNF570	-0.936015	-0.367782	0.036255	weighted	0.50419
ARID2	PYGO2	0.676185	0.176197	0.0362641	weighted	0.50419
ARID2	INCENP	0.526497	0.143881	0.0364238	weighted	0.504431
ARID2	MAILR	-1.08949	-0.324333	0.0364766	weighted	0.504431
ARID2	CYB5R4	0.270643	0.0994585	0.0364886	weighted	0.504431
ARID2	ARHGAP5	0.419124	0.0847419	0.0365259	weighted	0.504431
ARID2	MBNL2	-0.891356	-0.17383	0.03653	weighted	0.504431
ARID2	POLRMT	1.13514	0.325722	0.0365489	weighted	0.504431
ARID2	PLEKHM2	-0.37426	-0.0966702	0.036575	weighted	0.504431
ARID2	GDAP2	0.734025	0.135848	0.0365771	weighted	0.504431
ARID2	MRPL37	-0.728445	-0.160424	0.0368196	weighted	0.506424
ARID2	KCTD15	2.78772	1.63698	0.0368202	weighted	0.506424
ARID2	SUMO3	0.360939	0.0592654	0.0368329	weighted	0.506424
ARID2	LDLRAD2	1.0279	0.428843	0.0369962	weighted	0.508158
ARID2	RAD54B	-1.62169	-0.412034	0.0370936	weighted	0.508984
ARID2	PIGV	-0.751877	-0.374525	0.0372624	weighted	0.510787
ARID2	APIP	-0.346538	-0.100312	0.0373279	weighted	0.511171
ARID2	ADGRG6	-1.06392	-0.632333	0.0374042	weighted	0.511493
ARID2	LINC02977	-1.22376	-0.814878	0.0374884	weighted	0.511493
ARID2	MKRN2	-0.521074	-0.205205	0.0375024	weighted	0.511493
ARID2	SACS	0.602057	0.128743	0.0375101	weighted	0.511493
ARID2	LMO7	0.511428	0.149809	0.0375892	weighted	0.511493
ARID2	POLE	1.01976	0.284157	0.0376136	weighted	0.511493
ARID2	ADAP2	-0.258058	-0.0623507	0.0376579	weighted	0.511493
ARID2	BBS7	1.02527	0.232043	0.0376909	weighted	0.511493
ARID2	GNA15	0.36007	0.0695784	0.037832	weighted	0.511493
ARID2	PRR15-DT	2.0265	0.732507	0.037943	weighted	0.511493
ARID2	SPACA6	2.28615	0.599505	0.0379798	weighted	0.511493
ARID2	GAB3	0.53264	0.107833	0.0380091	weighted	0.511493
ARID2	NAAA	-0.678976	-0.122061	0.0380728	weighted	0.511493
ARID2	LINC01418	3.16814	0.913649	0.0381111	weighted	0.511493
ARID2	BVES	-1.06584	-0.598117	0.038117	weighted	0.511493
ARID2	F11R	0.840433	0.147487	0.0381173	weighted	0.511493
ARID2	SMC4	0.469038	0.104864	0.0381308	weighted	0.511493
ARID2	ADAM19	0.615247	0.138764	0.0381378	weighted	0.511493
ARID2	LUZP1	-0.468031	-0.116717	0.0381441	weighted	0.511493
ARID2	PSMB8-AS1	1.24393	0.258248	0.0381477	weighted	0.511493
ARID2	RNASE6	-0.195007	-0.0464057	0.0382062	weighted	0.511493
ARID2	FGL1	-1.54962	-0.81516	0.0382143	weighted	0.511493
ARID2	MCOLN2	0.857013	0.133085	0.0382155	weighted	0.511493
ARID2	ATP6V1C1	-0.684508	-0.122434	0.0382505	weighted	0.511493
ARID2	DGAT2	2.50728	0.876467	0.0383121	weighted	0.511815
ARID2	TMBIM4	-0.31309	-0.062165	0.0384055	weighted	0.512561
ARID2	AHNAK	2.09213	0.46679	0.0385368	weighted	0.513811
ARID2	LINC00278	-1.49989	-1.17211	0.0387779	weighted	0.516266
ARID2	ZUP1	0.544309	0.130363	0.0388186	weighted	0.516266
ARID2	ERN1	-0.609123	-0.256247	0.0388343	weighted	0.516266
ARID2	CTDSP2	0.554355	0.140003	0.0389849	weighted	0.517764
ARID2	MTND5P2	2.78854	1.02013	0.0390235	weighted	0.517773
ARID2	NUP210	0.574494	0.134694	0.0391835	weighted	0.518646
ARID2	TMEM37	-2.14123	-0.871653	0.0392383	weighted	0.518646
ARID2	PPP6R1	0.465769	0.154844	0.0392792	weighted	0.518646
ARID2	HMGN2	0.233579	0.050932	0.0392806	weighted	0.518646
ARID2	TCF12-DT	-2.24082	-0.487361	0.0393087	weighted	0.518646
ARID2	EXOSC1	-0.760319	-0.164396	0.0393183	weighted	0.518646
ARID2	ATF3	-1.76289	-1.02855	0.0394471	weighted	0.518646
ARID2	SFXN4	-1.02901	-0.219421	0.039501	weighted	0.518646
ARID2	FMNL2	-0.525854	-0.145179	0.0395019	weighted	0.518646
ARID2	CFAP20	-1.0525	-0.214612	0.0395137	weighted	0.518646
ARID2	DLGAP1-AS2	2.91645	1.18238	0.039565	weighted	0.518646
ARID2	QKI	-0.297675	-0.0553525	0.039572	weighted	0.518646
ARID2	E2F5	3.66483	0.545157	0.0395832	weighted	0.518646
ARID2	HLA-DPB2	0.517952	0.11298	0.0396394	weighted	0.518884
ARID2	RPS6KB1	0.42925	0.14137	0.0398019	weighted	0.520274
ARID2	C21orf58	0.319805	0.157611	0.0398218	weighted	0.520274
ARID2	ATP8B4	0.292718	0.0709164	0.0400024	weighted	0.521775
ARID2	ERCC8	0.922696	0.174196	0.0400131	weighted	0.521775
ARID2	FANCC	1.72713	0.280393	0.0403025	weighted	0.525048
ARID2	GIMAP2	-0.440418	-0.263458	0.0405133	weighted	0.527291
ARID2	PLOD1	-0.969515	-0.186369	0.0408578	weighted	0.531268
ARID2	GMIP	0.697031	0.113083	0.0409199	weighted	0.53157
ARID2	IL1R1	0.960808	0.203735	0.0410304	weighted	0.532387
ARID2	PACERR	0.873691	0.190441	0.0410608	weighted	0.532387
ARID2	LINC02315	2.36019	0.595589	0.0411581	weighted	0.533111
ARID2	THEMIS2	-0.598403	-0.160929	0.0411948	weighted	0.533111
ARID2	P3H2	-0.792646	-0.206338	0.0413626	weighted	0.534776
ARID2	ARHGAP31	0.433345	0.104924	0.04143	weighted	0.535056
ARID2	ZNF160	-0.94486	-0.196977	0.0414626	weighted	0.535056
ARID2	SPECC1L	-0.534549	-0.187653	0.0415942	weighted	0.536246
ARID2	FBXO6	0.808959	0.154928	0.0417161	weighted	0.537311
ARID2	COQ3	-0.913647	-0.344105	0.0418166	weighted	0.538098
ARID2	DUT	0.191073	0.0597222	0.0420124	weighted	0.540109
ARID2	SHF	2.06937	0.592251	0.0422507	weighted	0.542661
ARID2	ST7	0.760997	0.186976	0.0422981	weighted	0.542759
ARID2	KLHL9	0.456127	0.131601	0.0425039	weighted	0.544455
ARID2	DAPP1	0.405603	0.0916507	0.04251	weighted	0.544455
ARID2	MITF	-1.47206	-0.269487	0.0425657	weighted	0.544456
ARID2	UBAC2-AS1	1.75259	0.419601	0.0425899	weighted	0.544456
ARID2	TLCD5	1.20887	0.300089	0.0426585	weighted	0.544823
ARID2	NCEH1	-0.430438	-0.110486	0.0427289	weighted	0.545212
ARID2	SNORD3B-1	2.17117	0.557094	0.0429295	weighted	0.547261
ARID2	PI4K2B	-1.39925	-0.28045	0.0430263	weighted	0.547984
ARID2	ODC1	-0.728926	-0.16177	0.0431277	weighted	0.548763
ARID2	MRNIP	1.12164	0.295265	0.043215	weighted	0.548926
ARID2	RNF139	-0.51337	-0.267418	0.043221	weighted	0.548926
ARID2	ADNP2	-1.26385	-0.254124	0.043293	weighted	0.549331
ARID2	ZNF527	1.95499	0.406074	0.0433903	weighted	0.549615
ARID2	GEN1	0.887658	0.206874	0.0434401	weighted	0.549615
ARID2	TMEM216	-1.42877	-0.401347	0.0434764	weighted	0.549615
ARID2	KCNQ1OT1	0.478969	0.13543	0.0434764	weighted	0.549615
ARID2	ZFP36	-0.416863	-0.083068	0.043594	weighted	0.550591
ARID2	RANBP17	1.73413	0.386261	0.043686	weighted	0.550632
ARID2	SLX4	0.99597	0.198799	0.0436886	weighted	0.550632
ARID2	MAP4K5	0.616359	0.127893	0.0437599	weighted	0.550632
ARID2	TGM5	1.67842	0.341318	0.0438181	weighted	0.550632
ARID2	MUTYH	-2.14519	-0.605881	0.0438554	weighted	0.550632
ARID2	TRMT112	-0.249185	-0.0726096	0.0438781	weighted	0.550632
ARID2	CACUL1	0.458173	0.0922297	0.0438795	weighted	0.550632
ARID2	JRK	0.737647	0.227155	0.0440665	weighted	0.55247
ARID2	YTHDC2	0.367297	0.0947553	0.0441244	weighted	0.552689
ARID2	SEPTIN10	-0.415921	-0.139752	0.0442059	weighted	0.552901
ARID2	MED9	1.223	0.229472	0.0442224	weighted	0.552901
ARID2	TTC39C	-0.674484	-0.210654	0.0443587	weighted	0.554098
ARID2	NQO1	-1.04076	-0.288629	0.0443996	weighted	0.554102
ARID2	LSM10	-0.21015	-0.0871025	0.0444639	weighted	0.554398
ARID2	EBNA1BP2	-0.39441	-0.120766	0.044528	weighted	0.55441
ARID2	SLC8A1	0.212385	0.0488318	0.0445966	weighted	0.55441
ARID2	TLR5	-1.09293	-0.466823	0.0446254	weighted	0.55441
ARID2	ZNF554	3.40688	1.18305	0.0446481	weighted	0.55441
ARID2	FAM120C	1.07164	0.338394	0.0446679	weighted	0.55441
ARID2	DECR1	0.398806	0.0864601	0.0447829	weighted	0.555136
ARID2	WDR90	1.42262	0.699287	0.0448077	weighted	0.555136
ARID2	IFI44	-1.92053	-1.11894	0.0448626	weighted	0.55517
ARID2	ZNF91	-0.667552	-0.211149	0.0448918	weighted	0.55517
ARID2	GPX3	-1.14604	-0.190444	0.045396	weighted	0.560897
ARID2	KMT2B	0.513261	0.124561	0.0456422	weighted	0.56279
ARID2	GNPTAB	-0.558617	-0.0939547	0.0456514	weighted	0.56279
ARID2	FOXO3B	2.98886	0.904232	0.0456729	weighted	0.56279
ARID2	CTSC	-0.211042	-0.0456309	0.0457514	weighted	0.563249
ARID2	RDX	-0.194099	-0.0762461	0.0458608	weighted	0.564088
ARID2	SLFN5	-1.07306	-0.197804	0.0459068	weighted	0.564146
ARID2	CTNND1	0.308069	0.0761219	0.0460621	weighted	0.565545
ARID2	FYB1	-0.195038	-0.0460847	0.0461618	weighted	0.565674
ARID2	GPR137	-0.971843	-0.277056	0.0461948	weighted	0.565674
ARID2	UQCR10	-0.120636	-0.0445543	0.0461969	weighted	0.565674
ARID2	CEP97	-1.1747	-0.343161	0.0462677	weighted	0.565798
ARID2	HIVEP2	3.47564	0.6969	0.0463254	weighted	0.565798
ARID2	CEACAM1	2.9463	1.2838	0.0463771	weighted	0.565798
ARID2	PAIP2	-0.268856	-0.0794937	0.0463903	weighted	0.565798
ARID2	B9D2	0.917056	0.229759	0.0464142	weighted	0.565798
ARID2	UFC1	0.317718	0.0676964	0.0465031	weighted	0.566375
ARID2	PDGFC	-0.979908	-0.421471	0.0465525	weighted	0.566472
ARID2	TCTA	0.574395	0.143682	0.0466961	weighted	0.566749
ARID2	FBXL7	2.94809	1.14391	0.0467074	weighted	0.566749
ARID2	ZC2HC1A	-1.04257	-0.250641	0.0467462	weighted	0.566749
ARID2	TMEM14A	0.568956	0.140938	0.0467505	weighted	0.566749
ARID2	RN7SKP151	2.73783	0.816015	0.0467828	weighted	0.566749
ARID2	IL13RA1	-0.250377	-0.0622737	0.0469009	weighted	0.567675
ARID2	RBM33-DT	-1.12954	-0.406661	0.0470045	weighted	0.568401
ARID2	GPA33	-1.0829	-0.471264	0.0470573	weighted	0.568401
ARID2	NRIP1	-0.265601	-0.0835075	0.0470858	weighted	0.568401
ARID2	ZSWIM6	-0.3058	-0.110543	0.0471963	weighted	0.569233
ARID2	DGKA	-0.502684	-0.125665	0.0472648	weighted	0.569555
ARID2	GGTA1	-2.67255	-0.779017	0.0474184	weighted	0.570902
ARID2	CREM	-0.624637	-0.125558	0.0475273	weighted	0.571107
ARID2	STAM	0.494102	0.118472	0.0475381	weighted	0.571107
ARID2	CRYBG3	0.204042	0.0726026	0.0475609	weighted	0.571107
ARID2	COX6A1	-0.210752	-0.0606937	0.0477635	weighted	0.572863
ARID2	MAN1C1	1.24537	0.22751	0.0478298	weighted	0.572863
ARID2	WWP1	-0.501834	-0.110793	0.0478539	weighted	0.572863
ARID2	PTPN23	-0.81989	-0.260107	0.0478921	weighted	0.572863
ARID2	PTAR1	0.574229	0.124207	0.0479169	weighted	0.572863
ARID2	IL4R	0.560991	0.110125	0.0480031	weighted	0.573391
ARID2	CPM	-0.471263	-0.149241	0.0482276	weighted	0.575569
ARID2	GPR18	-0.946562	-0.34904	0.0482947	weighted	0.575867
ARID2	VIRMA-DT	1.12825	0.490192	0.0485006	weighted	0.57615
ARID2	PGM2	-0.412496	-0.0829519	0.0485664	weighted	0.57615
ARID2	TP53BP2	0.493703	0.100023	0.0485704	weighted	0.57615
ARID2	RHOU	-1.36345	-0.495576	0.0486334	weighted	0.57615
ARID2	MPV17L2	0.716297	0.19082	0.0486461	weighted	0.57615
ARID2	RBM39	0.230004	0.0456961	0.0486602	weighted	0.57615
ARID2	PIDD1	0.981955	0.336035	0.0486719	weighted	0.57615
ARID2	RNVU1-15	2.06661	0.472867	0.0486938	weighted	0.57615
ARID2	INTS15	-0.582771	-0.204971	0.0487009	weighted	0.57615
ARID2	FAM88B	2.00675	0.448768	0.0487405	weighted	0.57615
ARID2	C1RL	0.563686	0.111079	0.0488345	weighted	0.576587
ARID2	CELF2	0.281108	0.0587757	0.0488619	weighted	0.576587
ARID2	CENPI	0.331727	0.200894	0.0490363	weighted	0.57794
ARID2	GNG12	-2.50277	-0.418239	0.0490909	weighted	0.57794
ARID2	RCBTB2	-0.370201	-0.134737	0.0491214	weighted	0.57794
ARID2	RGS5	1.04092	0.584918	0.0491733	weighted	0.57794
ARID2	SPTLC1	-0.452427	-0.10804	0.0491882	weighted	0.57794
ARID2	RPL12	-0.136754	-0.0361093	0.0492389	weighted	0.578039
ARID2	ZNF251	1.97048	0.397176	0.0493155	weighted	0.578119
ARID2	PIK3IP1	-1.62067	-0.428219	0.0493648	weighted	0.578119
ARID2	STT3A	-0.666591	-0.126906	0.0493728	weighted	0.578119
ARID2	WNT10B	2.35952	0.5163	0.0495051	weighted	0.578927
ARID2	TICAM2	1.6088	0.264962	0.0495266	weighted	0.578927
ARID2	SLC9A7	-0.75232	-0.231342	0.0498348	weighted	0.582031
ARID2	GLMP	-0.483677	-0.127854	0.0499046	weighted	0.582317
ARID2	ACSS2	1.13474	0.15971	0.0499446	weighted	0.582317
ARID2	ARSK	1.16273	0.300863	0.0500605	weighted	0.583171
ARID2	FAM76B	0.340394	0.118647	0.0503195	weighted	0.58523
ARID2	CPNE2	-1.50518	-1.28583	0.0503957	weighted	0.58523
ARID2	EMC3	-0.276313	-0.0785084	0.0504229	weighted	0.58523
ARID2	ZNF518A	0.492135	0.0838785	0.0504274	weighted	0.58523
ARID2	PCM1	-0.340226	-0.0621208	0.0504516	weighted	0.58523
ARID2	FIRRM	1.04331	0.292535	0.0505069	weighted	0.585375
ARID2	SMS	-0.493206	-0.0844659	0.0506443	weighted	0.585847
ARID2	SMPD3	1.50956	0.257618	0.0506569	weighted	0.585847
ARID2	SH3TC1	-0.656585	-0.160329	0.0507291	weighted	0.585847
ARID2	OGFOD3	0.26291	0.131945	0.0507346	weighted	0.585847
ARID2	YTHDF2	0.444365	0.0880011	0.0507622	weighted	0.585847
ARID2	WWC2	0.577899	0.128682	0.050959	weighted	0.58733
ARID2	SPPL3	0.475928	0.107682	0.0509768	weighted	0.58733
ARID2	COL6A1	-1.44904	-0.973121	0.0511381	weighted	0.588354
ARID2	PBX2	0.766247	0.125041	0.0512002	weighted	0.588354
ARID2	LOXL3	-1.47613	-0.30119	0.0512454	weighted	0.588354
ARID2	PIK3R2	1.79396	0.676509	0.0512944	weighted	0.588354
ARID2	RAB3GAP1	0.360787	0.0765803	0.0513074	weighted	0.588354
ARID2	MRPS33P2	3.12449	1.23681	0.0513242	weighted	0.588354
ARID2	NHLRC3	0.232302	0.0758938	0.0514034	weighted	0.588767
ARID2	ITGA5	0.838879	0.20498	0.0514974	weighted	0.589056
ARID2	GRIN2D	0.934148	0.259469	0.0515827	weighted	0.589056
ARID2	ZNF205	1.50957	0.310201	0.0515886	weighted	0.589056
ARID2	DKC1	0.344422	0.0985137	0.0516345	weighted	0.589056
ARID2	WDR26	0.498898	0.0967535	0.0516966	weighted	0.589056
ARID2	BEX2	-1.84197	-0.616938	0.05172	weighted	0.589056
ARID2	CNRIP1	-1.18833	-0.424362	0.0517307	weighted	0.589056
ARID2	PMM1	-0.585062	-0.126044	0.0518561	weighted	0.589993
ARID2	ASPSCR1	0.815497	0.143389	0.0520164	weighted	0.591324
ARID2	KCTD3	-0.747251	-0.307173	0.0521565	weighted	0.591884
ARID2	FAM221A	-1.0543	-0.359233	0.0521789	weighted	0.591884
ARID2	QTRT2	0.378411	0.10407	0.0521957	weighted	0.591884
ARID2	EOLA1	-2.37814	-0.726673	0.05233	weighted	0.592089
ARID2	SUV39H2	1.09301	0.244778	0.0523313	weighted	0.592089
ARID2	LCMT1	-0.430551	-0.1626	0.0523706	weighted	0.592089
ARID2	TRADD	1.32563	0.160177	0.0524043	weighted	0.592089
ARID2	BABAM2	0.571048	0.149495	0.0524306	weighted	0.592089
ARID2	SYT17	0.0442324	-0.40079	0.052548	weighted	0.592923
ARID2	GTPBP8	0.445854	0.114006	0.0526318	weighted	0.593379
ARID2	SPAG9	0.302227	0.0606088	0.0526883	weighted	0.593381
ARID2	H4C2	-1.35246	-0.316348	0.0527189	weighted	0.593381
ARID2	CCDC88A	0.179198	0.0457939	0.0528159	weighted	0.593983
ARID2	PSMD9	-0.736887	-0.150173	0.052896	weighted	0.594394
ARID2	GALNS	0.834601	0.235554	0.052993	weighted	0.594681
ARID2	SLC25A25	1.04848	0.250517	0.0530087	weighted	0.594681
ARID2	TULP4	-0.183008	-0.156683	0.0533113	weighted	0.597586
ARID2	ARMC9	2.33212	0.555022	0.0534403	weighted	0.598164
ARID2	YWHAH	0.154518	0.0315696	0.0535967	weighted	0.598164
ARID2	BBOX1-AS1	1.78965	0.380335	0.0536116	weighted	0.598164
ARID2	TAOK3	-0.201836	-0.060405	0.0536538	weighted	0.598164
ARID2	TP53I3	0.604332	0.140983	0.0536568	weighted	0.598164
ARID2	RNU5A-1	2.34813	0.58358	0.0537288	weighted	0.598164
ARID2	NUDT22	-0.519305	-0.125353	0.053729	weighted	0.598164
ARID2	IGHMBP2	-0.718064	-0.223881	0.0537676	weighted	0.598164
ARID2	DUS1L	-0.602593	-0.12907	0.0537698	weighted	0.598164
ARID2	FAM78A	-0.620935	-0.200774	0.0538143	weighted	0.598164
ARID2	PEX26	0.526696	0.144986	0.0538448	weighted	0.598164
ARID2	SMYD4	-0.978659	-0.155912	0.0539421	weighted	0.598757
ARID2	FANCF	1.12041	0.220872	0.0541061	weighted	0.60009
ARID2	ATG7	-0.960033	-0.195349	0.0541886	weighted	0.600137
ARID2	UTS2	1.95632	0.436942	0.0542197	weighted	0.600137
ARID2	HIVEP3	0.490013	0.12995	0.0542422	weighted	0.600137
ARID2	CXXC5	0.554681	0.0839988	0.0544575	weighted	0.602031
ARID2	EML4	0.377563	0.0764229	0.054887	weighted	0.605426
ARID2	EEPD1	-1.06118	-0.383203	0.0549518	weighted	0.605426
ARID2	DLEU2	0.444585	0.0928628	0.0550087	weighted	0.605426
ARID2	RPA2	0.574625	0.0955024	0.0550831	weighted	0.605426
ARID2	EIF2AK3-DT	2.00566	0.534903	0.0550838	weighted	0.605426
ARID2	UACA	-2.56067	-0.743207	0.0551506	weighted	0.605426
ARID2	SP140L	0.38885	0.0908357	0.055157	weighted	0.605426
ARID2	SAC3D1	0.604945	0.10408	0.0551654	weighted	0.605426
ARID2	KIFAP3	0.749262	0.151211	0.0552072	weighted	0.605426
ARID2	CLCN4	-3.22965	-1.45473	0.055208	weighted	0.605426
ARID2	NPEPPS	0.356515	0.069588	0.0553168	weighted	0.605757
ARID2	CTNNB1	-0.314174	-0.079778	0.055327	weighted	0.605757
ARID2	FAM135A	-0.428314	-0.106714	0.0554061	weighted	0.606137
ARID2	MRPS2	-0.776731	-0.149723	0.0555428	weighted	0.607147
ARID2	POLR2C	0.982293	0.169087	0.0556297	weighted	0.607227
ARID2	VAT1	-0.637706	-0.167668	0.0556628	weighted	0.607227
ARID2	APPBP2	0.679367	0.147023	0.0556836	weighted	0.607227
ARID2	ZFYVE16	-0.347952	-0.0793966	0.0558309	weighted	0.608348
ARID2	SNHG8	-0.464914	-0.0885178	0.055885	weighted	0.608451
ARID2	TBL1XR1	0.272066	0.0629121	0.0559612	weighted	0.608796
ARID2	CD74	0.104045	0.0220702	0.0560443	weighted	0.60884
ARID2	MYO1F	0.261265	0.0543515	0.0560545	weighted	0.60884
ARID2	DPP7	-0.386572	-0.0877805	0.0561597	weighted	0.609087
ARID2	SWSAP1	-1.31179	-0.262981	0.0561664	weighted	0.609087
ARID2	SLC25A37	-0.468301	-0.10286	0.0562178	weighted	0.60916
ARID2	SLC3A2	-0.184228	-0.0688837	0.056361	weighted	0.610122
ARID2	ST3GAL4	0.704135	0.206122	0.0563959	weighted	0.610122
ARID2	TRPV2	0.979691	0.178649	0.0564821	weighted	0.61057
ARID2	TNFAIP3	-0.627643	-0.137206	0.0565399	weighted	0.610712
ARID2	PSMD2	0.348297	0.0703681	0.0566516	weighted	0.611245
ARID2	PLEKHO2	-0.707827	-0.145093	0.0566789	weighted	0.611245
ARID2	TASOR2	0.584901	0.1068	0.0567339	weighted	0.611356
ARID2	THRA	1.7385	0.260952	0.0569934	weighted	0.613668
ARID2	RSBN1	0.386936	0.0863369	0.057316	weighted	0.616589
ARID2	LAIR1	-0.382435	-0.107552	0.0573551	weighted	0.616589
ARID2	FEM1C	-0.73493	-0.182163	0.0574769	weighted	0.617413
ARID2	RPS5	-0.121009	-0.0372765	0.0576208	weighted	0.617656
ARID2	CEP83	0.627015	0.155224	0.0576486	weighted	0.617656
ARID2	ARHGAP33	1.663	0.36	0.0576849	weighted	0.617656
ARID2	INO80D	0.444203	0.100289	0.0576989	weighted	0.617656
ARID2	MDN1	0.838829	0.117366	0.0577257	weighted	0.617656
ARID2	TDRD15	-0.41946	-0.272794	0.0578218	weighted	0.6182
ARID2	PIBF1	-0.915188	-0.175541	0.0578896	weighted	0.61844
ARID2	SEPTIN6	0.392311	0.066089	0.0579908	weighted	0.619037
ARID2	ZNFX1	0.493052	0.111891	0.05818	weighted	0.620571
ARID2	CALML4	2.01495	0.545843	0.0582798	weighted	0.62115
ARID2	RBMS3	1.5391	0.286972	0.0583382	weighted	0.621288
ARID2	RNASE2	-1.74363	-0.702611	0.058585	weighted	0.62343
ARID2	NIPAL3	0.610344	0.11883	0.0586748	weighted	0.6239
ARID2	C11orf71	-0.201797	-0.303477	0.0588073	weighted	0.624097
ARID2	DCAF15	0.93974	0.159588	0.0588245	weighted	0.624097
ARID2	HCG27	2.78359	0.403835	0.0588342	weighted	0.624097
ARID2	MYO1D	0.490593	0.11575	0.0589196	weighted	0.624097
ARID2	GPR135	1.60569	0.505906	0.0589596	weighted	0.624097
ARID2	TFRC	-0.497986	-0.122215	0.0589676	weighted	0.624097
ARID2	ATOX1	-0.152485	-0.0563991	0.0590508	weighted	0.624493
ARID2	LYPD3	2.19112	1.29596	0.0591506	weighted	0.624877
ARID2	INO80E	0.279106	0.134356	0.059188	weighted	0.624877
ARID2	SEC61G	-0.418374	-0.0683489	0.0592924	weighted	0.624877
ARID2	RPL34P24	1.39831	0.407839	0.0592975	weighted	0.624877
ARID2	L3HYPDH	-1.69821	-0.362427	0.0593994	weighted	0.624877
ARID2	DCAF6	0.511935	0.107185	0.059436	weighted	0.624877
ARID2	C1GALT1C1	0.375642	0.113147	0.0594557	weighted	0.624877
ARID2	MYC	-0.466273	-0.247691	0.0595044	weighted	0.624877
ARID2	TMEM41A	-0.633554	-0.16307	0.0595386	weighted	0.624877
ARID2	SAT2	-0.25735	-0.0934039	0.0595447	weighted	0.624877
ARID2	H3C10	1.63341	0.3008	0.0597431	weighted	0.626476
ARID2	ARHGAP20	-1.90147	-1.21561	0.0599621	weighted	0.62829
ARID2	RTL10	1.36326	0.420287	0.0600453	weighted	0.62868
ARID2	GAPT	0.263455	0.0588638	0.0602338	weighted	0.629119
ARID2	OMA1	-1.0647	-0.215236	0.0602595	weighted	0.629119
ARID2	DDB2	0.29099	0.12472	0.0603147	weighted	0.629119
ARID2	MVP-DT	-0.649191	-0.302417	0.0603286	weighted	0.629119
ARID2	PRDX6-AS1	-0.752717	-0.399426	0.0604089	weighted	0.629119
ARID2	ERF	-0.368991	-0.214084	0.0604139	weighted	0.629119
ARID2	HIC1	1.31409	0.280078	0.060449	weighted	0.629119
ARID2	ALYREF	0.23635	0.0762667	0.0604559	weighted	0.629119
ARID2	GINS2	0.107685	0.139095	0.0605502	weighted	0.629436
ARID2	GGA1	-0.316525	-0.113987	0.0605786	weighted	0.629436
ARID2	LINC02334	2.42083	1.1585	0.0608133	weighted	0.631394
ARID2	CAB39	-0.222988	-0.100528	0.0609287	weighted	0.631725
ARID2	ZSCAN16	-1.75545	-1.12099	0.0609393	weighted	0.631725
ARID2	EHF	-0.631594	-0.244208	0.0609839	weighted	0.631725
ARID2	PICK1	-0.567564	-0.20741	0.06106	weighted	0.632033
ARID2	PBRM1	0.198768	0.0672611	0.0611537	weighted	0.632524
ARID2	DDIT3	-0.816349	-0.179037	0.0614671	weighted	0.634509
ARID2	KCTD12	-0.217006	-0.0642301	0.0615179	weighted	0.634509
ARID2	PEAK1	-0.456878	-0.199497	0.061519	weighted	0.634509
ARID2	NSD1	0.196924	0.0630447	0.0615315	weighted	0.634509
ARID2	GALNT11	0.548808	0.0872966	0.0616408	weighted	0.635156
ARID2	PARP11	-0.525185	-0.194283	0.0617075	weighted	0.635364
ARID2	SFTPD	1.5736	0.42388	0.061819	weighted	0.635723
ARID2	ARF1	-0.223742	-0.0451567	0.0618493	weighted	0.635723
ARID2	NPL	-1.03724	-0.164527	0.0618821	weighted	0.635723
ARID2	SEPTIN8	1.22294	0.456193	0.0621265	weighted	0.637501
ARID2	RPLP1	-0.0947345	-0.0220839	0.0621485	weighted	0.637501
ARID2	PIGG	0.653109	0.13195	0.0625226	weighted	0.640351
ARID2	TENT4A	0.937128	0.263218	0.0625865	weighted	0.640351
ARID2	PRKD2	1.52645	0.354406	0.062592	weighted	0.640351
ARID2	CRADD	-0.933531	-0.555478	0.062614	weighted	0.640351
ARID2	OCIAD2	-0.53925	-0.151435	0.0627742	weighted	0.64097
ARID2	SPINT1-AS1	1.12022	0.236277	0.0628011	weighted	0.64097
ARID2	GAMT	-0.501147	-0.147509	0.0628535	weighted	0.64097
ARID2	NKIRAS2	-0.413954	-0.11219	0.0628623	weighted	0.64097
ARID2	PPDPF	-0.103321	-0.113423	0.0629158	weighted	0.641037
ARID2	HPSE	-1.5289	-0.904421	0.0629817	weighted	0.64123
ARID2	CWC22	0.34213	0.0965125	0.0632143	weighted	0.643118
ARID2	SLC15A2	2.25484	0.353706	0.0633251	weighted	0.643766
ARID2	TCEANC2	0.58383	0.181732	0.0634009	weighted	0.644057
ARID2	CA2	0.578123	0.140335	0.0635102	weighted	0.644688
ARID2	YPEL2	-0.570197	-0.145273	0.0636523	weighted	0.645071
ARID2	RPL30P14	2.16901	0.402879	0.063675	weighted	0.645071
ARID2	RTF2	0.198278	0.0511733	0.0636897	weighted	0.645071
ARID2	UBE2C	0.544915	0.166169	0.0637668	weighted	0.645373
ARID2	SEL1L	-0.350589	-0.0843156	0.0639003	weighted	0.645684
ARID2	AMPD3	-0.343817	-0.120527	0.0639263	weighted	0.645684
ARID2	ZGPAT	1.51151	0.395502	0.0639394	weighted	0.645684
ARID2	SCRN1	0.353328	0.0860942	0.0639958	weighted	0.645776
ARID2	ERV3-1	0.978885	0.172442	0.0640641	weighted	0.645861
ARID2	CCP110	0.767802	0.130898	0.0640989	weighted	0.645861
ARID2	MFHAS1	-1.64933	-0.384731	0.0642208	weighted	0.646613
ARID2	NAA60	0.692385	0.13476	0.0642916	weighted	0.646756
ARID2	VPS28	-0.326684	-0.0662161	0.0643298	weighted	0.646756
ARID2	ZNF513	0.936819	0.247566	0.0645936	weighted	0.647728
ARID2	MAGI2	2.63712	0.524527	0.0646279	weighted	0.647728
ARID2	PLEKHA1	0.564927	0.136878	0.0647244	weighted	0.647728
ARID2	ALDH2	0.342025	0.0593473	0.0647639	weighted	0.647728
ARID2	ABCA1	-0.994316	-0.196222	0.0647843	weighted	0.647728
ARID2	ATP2B1-AS1	0.389941	0.094744	0.0647953	weighted	0.647728
ARID2	EGR3	-0.43918	-0.116735	0.0648005	weighted	0.647728
ARID2	TEX10	-0.790551	-0.175189	0.064806	weighted	0.647728
ARID2	LINC01772	2.16883	1.65225	0.0649281	weighted	0.648473
ARID2	PHYH	-0.981632	-0.270828	0.0651855	weighted	0.650094
ARID2	CXCL8	-0.613791	-0.208934	0.0651855	weighted	0.650094
ARID2	DDAH2	0.468102	0.108264	0.0653389	weighted	0.651034
ARID2	EPS15L1	0.575217	0.153978	0.0654115	weighted	0.651034
ARID2	FPGT	1.76673	0.326436	0.06548	weighted	0.651034
ARID2	RRAGD	-0.438253	-0.125701	0.0655447	weighted	0.651034
ARID2	LINC00957	2.5057	2.85993	0.0655893	weighted	0.651034
ARID2	FAM167A	2.13201	0.474984	0.0656317	weighted	0.651034
ARID2	SUOX	1.33439	0.209908	0.0656392	weighted	0.651034
ARID2	SELENOI	-0.322417	-0.230294	0.0656613	weighted	0.651034
ARID2	ZNF592	0.71558	0.148241	0.0658509	weighted	0.65244
ARID2	NUMBL	2.01927	0.612652	0.0659224	weighted	0.652675
ARID2	PAK1	0.168168	0.0390066	0.066058	weighted	0.653444
ARID2	FNBP1L	0.50429	0.0965926	0.0660958	weighted	0.653444
ARID2	SNRNP35	-0.732066	-0.150474	0.0662347	weighted	0.654343
ARID2	RPS17	-0.141925	-0.0508303	0.066492	weighted	0.656411
ARID2	EIF4A2	-0.218129	-0.0653902	0.0665415	weighted	0.656424
ARID2	ACVRL1	-0.683248	-0.511691	0.0666846	weighted	0.657104
ARID2	HTATIP2	-0.47183	-0.153841	0.0667817	weighted	0.657104
ARID2	MCC	1.053	0.154078	0.0668827	weighted	0.657104
ARID2	SLMAP	0.581132	0.120339	0.0668938	weighted	0.657104
ARID2	C2CD2	-1.36329	-0.553694	0.0669358	weighted	0.657104
ARID2	ARG2	-1.58915	-1.27325	0.0669989	weighted	0.657104
ARID2	GALNT3	0.581327	0.155845	0.0670137	weighted	0.657104
ARID2	SPIN1	-0.725968	-0.166959	0.0670425	weighted	0.657104
ARID2	SASH1	-0.722214	-0.209384	0.0670436	weighted	0.657104
ARID2	RUNX1	-2.3136	-0.805913	0.0671587	weighted	0.657761
ARID2	CENPT	0.5457	0.157212	0.0672946	weighted	0.658619
ARID2	NREP	0.861551	0.195499	0.0673663	weighted	0.658632
ARID2	METTL23	-0.518903	-0.113883	0.0673924	weighted	0.658632
ARID2	RHEBL1	1.95902	0.523824	0.0675457	weighted	0.659055
ARID2	EIF3M	-0.452849	-0.0605186	0.0676938	weighted	0.659055
ARID2	LINC00294	1.07955	0.281991	0.0677058	weighted	0.659055
ARID2	RPL17	-0.619588	-0.136272	0.0677118	weighted	0.659055
ARID2	BET1L	-0.690119	-0.227562	0.0677141	weighted	0.659055
ARID2	SIL1	-0.447989	-0.140775	0.0678165	weighted	0.659055
ARID2	PSD3	-2.74765	-1.12445	0.0678383	weighted	0.659055
ARID2	TICRR	1.24552	0.317195	0.0678641	weighted	0.659055
ARID2	APEH	-0.189343	-0.155184	0.0678702	weighted	0.659055
ARID2	STXBP5	0.480154	0.126853	0.0680844	weighted	0.660336
ARID2	SIRPB2	-1.85106	-0.539925	0.0681004	weighted	0.660336
ARID2	TMEM109	0.359417	0.0852525	0.068166	weighted	0.660336
ARID2	OBSCN	-0.460043	-0.511293	0.0681956	weighted	0.660336
ARID2	MAP2K5	-0.994026	-0.292643	0.0684458	weighted	0.661216
ARID2	VAMP1	-1.55004	-0.616567	0.0684478	weighted	0.661216
ARID2	ZNF517	-2.44852	-0.731906	0.0684555	weighted	0.661216
ARID2	CDR2	0.873385	0.195249	0.0685092	weighted	0.661216
ARID2	H2AC7	0.950387	0.161232	0.0685286	weighted	0.661216
ARID2	CEP55	0.61385	0.141692	0.0686667	weighted	0.662081
ARID2	PACC1	-1.01067	-0.23413	0.0687323	weighted	0.662241
ARID2	FZD8	2.33227	1.99478	0.0687804	weighted	0.662241
ARID2	NIPSNAP3A	-0.155381	-0.167317	0.068875	weighted	0.662686
ARID2	ZNF546	1.39067	0.256757	0.0691779	weighted	0.665131
ARID2	ZNF597	1.08212	0.246219	0.0692961	weighted	0.665414
ARID2	RASSF1-AS1	2.97049	0.748927	0.0693462	weighted	0.665414
ARID2	P2RY1	0.701286	0.174543	0.0693535	weighted	0.665414
ARID2	CFP	2.33525	2.3405	0.0695564	weighted	0.666457
ARID2	SPHK2	0.917531	0.208025	0.0695599	weighted	0.666457
ARID2	CHPT1	0.495458	0.100866	0.0696161	weighted	0.666528
ARID2	DHRS4L2	-0.616753	-0.163192	0.0696909	weighted	0.666777
ARID2	DAPK1	0.376751	0.0898423	0.0698818	weighted	0.667831
ARID2	LACTB	0.310937	0.0607994	0.069899	weighted	0.667831
ARID2	TPK1	-0.244229	-0.144674	0.0699573	weighted	0.667921
ARID2	ETS2-AS1	-2.58586	-0.511843	0.0701059	weighted	0.668627
ARID2	CCNA2	0.260239	0.162539	0.0701465	weighted	0.668627
ARID2	MAX	-0.452099	-0.0745254	0.0701782	weighted	0.668627
ARID2	FKBP5	-0.184517	-0.134401	0.0704466	weighted	0.669804
ARID2	LYRM4	-0.410199	-0.128377	0.0704505	weighted	0.669804
ARID2	BCKDK	-0.596652	-0.131576	0.070594	weighted	0.669804
ARID2	PGRMC2	0.493219	0.111179	0.0705954	weighted	0.669804
ARID2	CFAP418	1.02787	0.45202	0.0707471	weighted	0.669804
ARID2	PARPBP	0.603929	0.197786	0.0707631	weighted	0.669804
ARID2	TSTD1	-0.56658	-0.229737	0.0707899	weighted	0.669804
ARID2	BCL2L13	-0.769662	-0.124121	0.0708341	weighted	0.669804
ARID2	AGPAT2	-0.385958	-0.113628	0.0708387	weighted	0.669804
ARID2	MIR762HG	1.72738	0.35039	0.0708395	weighted	0.669804
ARID2	PRMT3	-0.35417	-0.205975	0.0708629	weighted	0.669804
ARID2	THAP12	0.480995	0.11644	0.0708904	weighted	0.669804
ARID2	B3GNT7	0.515012	0.12362	0.0710322	weighted	0.67005
ARID2	TTN	2.28262	1.42074	0.0710397	weighted	0.67005
ARID2	ACAA2	-0.68876	-0.140237	0.0710637	weighted	0.67005
ARID2	SYTL1	-0.130966	-0.628655	0.0711854	weighted	0.670735
ARID2	HIPK1	0.267596	0.086243	0.0712555	weighted	0.670932
ARID2	RBM33	0.00848503	0.0828117	0.0714517	weighted	0.672316
ARID2	MALT1	-0.486609	-0.0958307	0.0715017	weighted	0.672323
ARID2	FANCB	-0.817362	-0.236258	0.0716913	weighted	0.67303
ARID2	DERA	-0.611251	-0.127714	0.0717127	weighted	0.67303
ARID2	NEK2	0.851592	0.295351	0.0717611	weighted	0.67303
ARID2	DRC12	2.19664	1.41765	0.0717741	weighted	0.67303
ARID2	LAMA5	2.20568	1.45441	0.0718367	weighted	0.673149
ARID2	HGH1	-0.75903	-0.349474	0.0718854	weighted	0.673149
ARID2	SPNS3	-1.30252	-0.256482	0.0720415	weighted	0.6734
ARID2	FAM66D	2.63003	1.1549	0.0720422	weighted	0.6734
ARID2	VRK3	-0.121225	-0.161798	0.0720602	weighted	0.6734
ARID2	POU5F2	1.16643	0.362566	0.0724032	weighted	0.676142
ARID2	CLSTN1	-0.574803	-0.105649	0.0724982	weighted	0.676567
ARID2	ZDHHC17	0.428115	0.112328	0.0725898	weighted	0.676959
ARID2	CLDND1	0.530705	0.109913	0.0726455	weighted	0.677016
ARID2	MRPS35	-0.373147	-0.0735018	0.0727032	weighted	0.677092
ARID2	PTER	-0.955645	-0.216703	0.0728206	weighted	0.677531
ARID2	CAPN10	-0.588519	-0.339812	0.0728496	weighted	0.677531
ARID2	MAEL	2.59648	0.791606	0.0729352	weighted	0.677865
ARID2	SENP6	0.234792	0.0546472	0.0729942	weighted	0.677952
ARID2	HSDL1	-0.464601	-0.319391	0.0730988	weighted	0.67812
ARID2	TEX30	0.648411	0.112518	0.0731116	weighted	0.67812
ARID2	AATF	-0.378624	-0.102526	0.0732503	weighted	0.678945
ARID2	UBE2B	-0.328314	-0.0692389	0.0733242	weighted	0.679124
ARID2	MYL11	1.02068	0.283479	0.0734383	weighted	0.679124
ARID2	ECI1	0.422751	0.0821818	0.0734532	weighted	0.679124
ARID2	PRR15	1.4951	0.30709	0.0734686	weighted	0.679124
ARID2	SIGLEC16	-2.04565	-1.51513	0.073709	weighted	0.680886
ARID2	NUP50	0.326621	0.0917665	0.0738459	weighted	0.681686
ARID2	MRPS28	-0.439385	-0.111391	0.0738955	weighted	0.681686
ARID2	NCAPH	0.145099	0.133974	0.0739651	weighted	0.681825
ARID2	GLCCI1	-0.607072	-0.227167	0.0740104	weighted	0.681825
ARID2	SLC25A17	0.887953	0.177562	0.0741143	weighted	0.682321
ARID2	RPL18A	-0.11601	-0.0402174	0.0741974	weighted	0.682626
ARID2	HAGHL	-2.88923	-1.94141	0.0744912	weighted	0.684469
ARID2	HDAC3	0.352767	0.0752823	0.0745183	weighted	0.684469
ARID2	DNAJB14	0.415609	0.0725621	0.0745481	weighted	0.684469
ARID2	CEP85L	0.46931	0.0972046	0.0746063	weighted	0.684543
ARID2	CLTA	-0.187185	-0.0383431	0.0747972	weighted	0.685094
ARID2	LRRK2-DT	-2.1613	-0.598755	0.0747989	weighted	0.685094
ARID2	SLC30A6	-1.12295	-0.250849	0.0748169	weighted	0.685094
ARID2	POGLUT1	0.578162	0.12537	0.0752317	weighted	0.68843
ARID2	IFT172	0.991677	0.228404	0.075317	weighted	0.688664
ARID2	CYTOR	-0.546385	-0.140876	0.0754295	weighted	0.688664
ARID2	CEP192	0.551199	0.116221	0.0754879	weighted	0.688664
ARID2	CTBP1	0.244351	0.0926163	0.0755693	weighted	0.688664
ARID2	NOD1	-1.36732	-0.372481	0.0756688	weighted	0.688664
ARID2	RPL6	-0.0727585	-0.0336415	0.0757523	weighted	0.688664
ARID2	TRABD2A	2.28234	1.32714	0.0758053	weighted	0.688664
ARID2	PMAIP1	-1.44997	-0.345778	0.075844	weighted	0.688664
ARID2	SFXN5	-0.538737	-0.191804	0.0758708	weighted	0.688664
ARID2	ZNF496	-1.56001	-0.274017	0.0758853	weighted	0.688664
ARID2	SLC39A8	-0.914343	-0.203716	0.0759138	weighted	0.688664
ARID2	SMAD7	-1.37074	-0.214567	0.0759954	weighted	0.688664
ARID2	CCL20	-1.12325	-1.20637	0.0759976	weighted	0.688664
ARID2	SMURF2	-0.329982	-0.0996988	0.0760035	weighted	0.688664
ARID2	ZNF287	1.38936	0.527314	0.0760138	weighted	0.688664
ARID2	TRAM2	1.04598	0.282107	0.0761538	weighted	0.689358
ARID2	BPTF	0.211835	0.0551068	0.0761914	weighted	0.689358
ARID2	RPL8	-0.0934562	-0.0266688	0.0763926	weighted	0.690142
ARID2	PIGT	-0.414287	-0.112588	0.076407	weighted	0.690142
ARID2	APOLD1	2.24733	1.69067	0.0764297	weighted	0.690142
ARID2	EEA1	-0.335042	-0.0728957	0.0765712	weighted	0.690963
ARID2	CRYZL1	0.819798	0.141769	0.0769258	weighted	0.693704
ARID2	LYAR	0.450483	0.131373	0.0770893	weighted	0.69472
ARID2	EPB41L4A-AS1	0.841887	0.169644	0.0772921	weighted	0.695406
ARID2	CARMIL1	0.61889	0.112605	0.0772982	weighted	0.695406
ARID2	POU6F1	1.55506	0.34005	0.0773183	weighted	0.695406
ARID2	WDR5B-DT	-2.89692	-0.436456	0.0776011	weighted	0.696738
ARID2	VPS11-DT	1.60513	0.71776	0.0776168	weighted	0.696738
ARID2	UTP20	0.72454	0.163101	0.0776195	weighted	0.696738
ARID2	PTTG1IP	-0.340538	-0.0507756	0.0776944	weighted	0.696952
ARID2	LYL1	-0.760234	-0.186707	0.0778342	weighted	0.69744
ARID2	NCKAP5-AS2	-0.35245	-0.505073	0.0778635	weighted	0.69744
ARID2	RNPEPL1	-0.298368	-0.134561	0.0779423	weighted	0.69744
ARID2	ZNF684	1.22676	0.224227	0.0779531	weighted	0.69744
ARID2	ITGB5	-0.574088	-0.129945	0.0781844	weighted	0.698596
ARID2	GHDC	0.00770491	-0.461566	0.0782192	weighted	0.698596
ARID2	UBFD1	0.789748	0.168833	0.0782358	weighted	0.698596
ARID2	FAH	-0.469996	-0.118439	0.078385	weighted	0.699471
ARID2	FOXN2	0.386796	0.0864323	0.0785292	weighted	0.7003
ARID2	HYAL3	1.06693	0.205924	0.0786017	weighted	0.700453
ARID2	B3GALNT1	-1.00467	-0.189122	0.078649	weighted	0.700453
ARID2	EMC9	-1.34512	-0.220514	0.0789093	weighted	0.701985
ARID2	HMG20B	0.395725	0.08753	0.0789713	weighted	0.701985
ARID2	RPS7	-0.109393	-0.0313832	0.0789852	weighted	0.701985
ARID2	MIR23AHG	0.679084	0.140369	0.0790352	weighted	0.701985
ARID2	L3MBTL1	-0.494141	-0.292031	0.0790929	weighted	0.701985
ARID2	SNX29	-0.443209	-0.103181	0.0791528	weighted	0.701985
ARID2	DDX19A-DT	2.19112	0.94081	0.079181	weighted	0.701985
ARID2	SANBR	-0.793448	-0.163365	0.0792694	weighted	0.702314
ARID2	FTH1	-0.091895	-0.0216608	0.0793359	weighted	0.702447
ARID2	SSPN	0.618826	0.0944496	0.0794378	weighted	0.702893
ARID2	GNS	-0.465406	-0.0984646	0.0795056	weighted	0.703038
ARID2	AGPAT4	-0.755997	-0.433744	0.0799547	weighted	0.706551
ARID2	HECTD2	-0.704654	-0.141159	0.0800468	weighted	0.706907
ARID2	ARAP2	-0.674614	-0.329238	0.0802279	weighted	0.707456
ARID2	ZXDC	-0.703693	-0.16665	0.0802477	weighted	0.707456
ARID2	YIF1A	0.352239	0.0668543	0.0802644	weighted	0.707456
ARID2	FKBP3	0.311256	0.0633208	0.0803642	weighted	0.707879
ARID2	COQ7	-0.926994	-0.194384	0.0804815	weighted	0.708455
ARID2	NELFCD	0.12977	0.075629	0.0806039	weighted	0.708514
ARID2	MBP	0.240724	0.0473514	0.0806268	weighted	0.708514
ARID2	TNFSF4	1.23084	0.373989	0.0806439	weighted	0.708514
ARID2	COQ9	-0.760286	-0.127568	0.0809479	weighted	0.710455
ARID2	AGO3	0.381351	0.0975981	0.081	weighted	0.710455
ARID2	RIOX2	0.610703	0.119764	0.0810209	weighted	0.710455
ARID2	CYBRD1	-1.16149	-0.278397	0.0810934	weighted	0.710634
ARID2	CYP1B1-AS1	1.68477	0.415187	0.0811545	weighted	0.710679
ARID2	TLN2	-1.1402	-0.705092	0.0812026	weighted	0.710679
ARID2	PSD4	0.583331	0.147951	0.0812995	weighted	0.7108
ARID2	PAXBP1-AS1	1.04578	0.222608	0.0813419	weighted	0.7108
ARID2	CENPF	0.346247	0.0913452	0.0813726	weighted	0.7108
ARID2	RYR1	-2.07432	-0.847161	0.0815797	weighted	0.711917
ARID2	ARMC8	0.554422	0.127032	0.0816048	weighted	0.711917
ARID2	LRRC28	0.904272	0.166815	0.0818222	weighted	0.712034
ARID2	FYTTD1	0.254453	0.0552344	0.0818386	weighted	0.712034
ARID2	ZNF468	-0.586675	-0.431907	0.0818673	weighted	0.712034
ARID2	USP47	0.36208	0.0799879	0.0818718	weighted	0.712034
ARID2	SIGLEC9	-0.125551	-0.145807	0.0818789	weighted	0.712034
ARID2	TIAM1	-0.348404	-0.0828114	0.0819373	weighted	0.712087
ARID2	GLIPR2	0.8476	0.122102	0.0820413	weighted	0.712087
ARID2	CSNK2A1	0.3854	0.064138	0.0820537	weighted	0.712087
ARID2	LINC01220	-0.606985	-0.424705	0.0821296	weighted	0.712087
ARID2	GNAO1	0.880131	0.214015	0.0821459	weighted	0.712087
ARID2	EFEMP2	1.74346	0.563203	0.0822178	weighted	0.712143
ARID2	PDXDC1	0.510974	0.109992	0.0822796	weighted	0.712143
ARID2	SIAH1	0.771538	0.153401	0.0823087	weighted	0.712143
ARID2	VPS9D1	-2.31761	-0.450933	0.0824796	weighted	0.712746
ARID2	STARD4-AS1	3.0206	0.574087	0.0825186	weighted	0.712746
ARID2	ENOX1	1.04482	0.155083	0.0825522	weighted	0.712746
ARID2	PIGR	0.288045	0.0897386	0.0825872	weighted	0.712746
ARID2	COX5B	-0.180451	-0.0435657	0.0827499	weighted	0.713225
ARID2	SEMA4B	-0.626258	-0.32213	0.0827649	weighted	0.713225
ARID2	ZDHHC16	-0.400787	-0.19217	0.0828489	weighted	0.713225
ARID2	ZNF285	2.78194	0.956595	0.0828518	weighted	0.713225
ARID2	KCTD18	0.980662	0.197375	0.0829406	weighted	0.71354
ARID2	RCN3	-0.4394	-0.214737	0.083174	weighted	0.71445
ARID2	ZNF593	-0.376661	-0.115212	0.0831815	weighted	0.71445
ARID2	FES	0.532865	0.113398	0.0832612	weighted	0.71445
ARID2	PSTPIP2	0.236952	0.0503775	0.083285	weighted	0.71445
ARID2	PRKACB	-2.28174	-0.623431	0.0833081	weighted	0.71445
ARID2	RANBP6	0.610011	0.116857	0.0837284	weighted	0.717363
ARID2	BMAL1	0.483646	0.0990049	0.0837528	weighted	0.717363
ARID2	AGR2	-1.7401	-0.590813	0.0838893	weighted	0.717387
ARID2	DYNC2I1	0.705344	0.140824	0.0839348	weighted	0.717387
ARID2	TMEM214	0.857657	0.173128	0.0839893	weighted	0.717387
ARID2	NFAT5	0.391891	0.0649986	0.0840078	weighted	0.717387
ARID2	TMSB10	0.118237	0.0251413	0.0840568	weighted	0.717387
ARID2	RABL2B	0.8122	0.15687	0.0840708	weighted	0.717387
ARID2	C10orf143	-2.32091	-0.974335	0.0841968	weighted	0.717883
ARID2	ZNF235	0.869035	0.21776	0.084259	weighted	0.717883
ARID2	NFATC1	-1.90061	-0.43441	0.0842868	weighted	0.717883
ARID2	TDG	0.497965	0.11266	0.084383	weighted	0.717951
ARID2	LMO2	-0.383504	-0.120913	0.0843999	weighted	0.717951
ARID2	ORMDL3	1.10664	0.172291	0.0844766	weighted	0.718152
ARID2	TAF15	0.10713	0.0538986	0.0845346	weighted	0.718152
ARID2	FGD6	-0.672426	-0.174227	0.0845978	weighted	0.718152
ARID2	TBC1D8-AS1	2.35882	1.16684	0.0847297	weighted	0.718152
ARID2	SLC25A10	1.42806	0.400144	0.0847727	weighted	0.718152
ARID2	TLR7	-0.473566	-0.0986831	0.0848236	weighted	0.718152
ARID2	RBBP8	0.262537	0.12124	0.0848532	weighted	0.718152
ARID2	CKLF	-0.140135	-0.0405294	0.084877	weighted	0.718152
ARID2	LMTK2	0.569429	0.146021	0.0849069	weighted	0.718152
ARID2	KLHL28	0.7163	0.140108	0.0849495	weighted	0.718152
ARID2	APRT	-0.181555	-0.0504989	0.0851024	weighted	0.718999
ARID2	PRTFDC1	-0.894927	-1.02381	0.0851954	weighted	0.71934
ARID2	B3GAT2	-0.503113	-0.322089	0.085302	weighted	0.719795
ARID2	CHN2	-1.18762	-0.435968	0.085471	weighted	0.72035
ARID2	DHFR	0.0349221	0.108016	0.0854733	weighted	0.72035
ARID2	MYCBP	0.392037	0.10379	0.0856148	weighted	0.721098
ARID2	YES1P1	1.69149	0.346936	0.0856968	weighted	0.721343
ARID2	SENP5	0.360001	0.0983841	0.0859085	weighted	0.721648
ARID2	RPL15	-0.118338	-0.0312818	0.0859124	weighted	0.721648
ARID2	NDUFA1	-0.123495	-0.0465197	0.0859276	weighted	0.721648
ARID2	EVI5L	-2.09531	-0.40479	0.0859445	weighted	0.721648
ARID2	MAPRE2	-0.288288	-0.108488	0.0860748	weighted	0.721955
ARID2	RNF215	1.04152	0.228828	0.086137	weighted	0.721955
ARID2	LPXN	0.414309	0.0636037	0.0862342	weighted	0.721955
ARID2	NCF2	0.359721	0.0583191	0.0862385	weighted	0.721955
ARID2	SAP30BP	0.585171	0.0962621	0.0862758	weighted	0.721955
ARID2	SNX33	2.29656	0.497957	0.0862982	weighted	0.721955
ARID2	ORAI1	-0.179513	-0.0976209	0.0863647	weighted	0.722068
ARID2	IPO11	-0.80108	-0.302628	0.0865579	weighted	0.722695
ARID2	GNL2	0.315095	0.0907649	0.086596	weighted	0.722695
ARID2	TLE5	0.284625	0.0650018	0.0865984	weighted	0.722695
ARID2	RPL9	-0.912219	-0.136976	0.0866651	weighted	0.722809
ARID2	GFM1	0.307256	0.0957881	0.0869059	weighted	0.724216
ARID2	RNF130	-0.197855	-0.0411791	0.0869399	weighted	0.724216
ARID2	SHPRH	0.209421	0.0779991	0.0870984	weighted	0.725094
ARID2	TP53TG1	-0.683396	-0.168834	0.0872704	weighted	0.725801
ARID2	EGLN2	2.09402	1.33901	0.0873233	weighted	0.725801
ARID2	ATL1	1.64805	0.413546	0.0873901	weighted	0.725801
ARID2	C1orf216	1.69547	0.254762	0.087396	weighted	0.725801
ARID2	PDXK	-0.338799	-0.0622119	0.0875385	weighted	0.726543
ARID2	MTND6P4	-1.64274	-0.600048	0.0877045	weighted	0.727146
ARID2	DICER1-AS1	2.39416	1.71625	0.0877963	weighted	0.727146
ARID2	TRIP4	0.978452	0.149346	0.0878131	weighted	0.727146
ARID2	TRAP1	0.544377	0.161837	0.0878242	weighted	0.727146
ARID2	ZFAT	1.28722	0.251723	0.0879183	weighted	0.727484
ARID2	TPRA1	-0.806432	-0.188698	0.0881576	weighted	0.72875
ARID2	RRAGA	0.41109	0.103669	0.0881781	weighted	0.72875
ARID2	GTPBP2	0.879581	0.21335	0.0883708	weighted	0.729597
ARID2	DEPDC1B	-1.32586	-0.58484	0.0883874	weighted	0.729597
ARID2	PABPC1P1	2.29699	2.00994	0.0885801	weighted	0.729835
ARID2	SMARCD2	-0.524239	-0.12811	0.0885924	weighted	0.729835
ARID2	ACTR2	0.12406	0.0329218	0.0886051	weighted	0.729835
ARID2	SREK1IP1	0.427518	0.080648	0.0886419	weighted	0.729835
ARID2	SOCS5	0.684652	0.118956	0.0887086	weighted	0.729835
ARID2	ZFHX4-AS1	2.48582	2.0004	0.0888851	weighted	0.729835
ARID2	VAV2	-0.951159	-0.353843	0.0889373	weighted	0.729835
ARID2	FAM131B-AS2	1.1559	0.162482	0.0889877	weighted	0.729835
ARID2	ABCC1	0.326835	0.102017	0.0890407	weighted	0.729835
ARID2	PPP2CA	0.381249	0.128552	0.0890518	weighted	0.729835
ARID2	APH1B	-0.292556	-0.136837	0.0890591	weighted	0.729835
ARID2	CETP	0.79786	0.590619	0.0892055	weighted	0.729835
ARID2	COMMD10	-0.298517	-0.0910073	0.0892264	weighted	0.729835
ARID2	PHLPP2	1.66328	0.333871	0.08929	weighted	0.729835
ARID2	NARS1	-0.168151	-0.061242	0.0892969	weighted	0.729835
ARID2	LINC02901	1.16085	0.703059	0.0893694	weighted	0.729835
ARID2	GUCY1B1	0.79864	0.176162	0.0893795	weighted	0.729835
ARID2	RSRC2	0.299244	0.0595527	0.0893825	weighted	0.729835
ARID2	LINC01719	2.32802	1.04698	0.0894319	weighted	0.729835
ARID2	CORO1A-AS1	1.42391	0.291693	0.0895321	weighted	0.730119
ARID2	ZSWIM9	1.13915	0.302815	0.0895737	weighted	0.730119
ARID2	CBX5	0.188124	0.0548085	0.0897661	weighted	0.731176
ARID2	RPL13P12	2.28672	1.07484	0.0898105	weighted	0.731176
ARID2	MRPS18B	0.299818	0.068915	0.0898845	weighted	0.731343
ARID2	TCHP	-0.55205	-0.106005	0.0901492	weighted	0.732451
ARID2	SLC7A5	-0.634951	-0.14963	0.0901808	weighted	0.732451
ARID2	NINL	-0.591944	-0.765002	0.0902664	weighted	0.732451
ARID2	SLC25A40	0.66195	0.110948	0.0902732	weighted	0.732451
ARID2	BTF3-DT	2.27453	0.437894	0.0903319	weighted	0.732451
ARID2	TPCN1	-0.799453	-0.148403	0.0903554	weighted	0.732451
ARID2	RECQL	-0.374474	-0.068912	0.0904453	weighted	0.732451
ARID2	TMPPE	-1.10553	-0.534772	0.09062	weighted	0.732451
ARID2	NDUFC1	-0.237614	-0.0660878	0.0906475	weighted	0.732451
ARID2	VPS13D	-0.493689	-0.123514	0.0906514	weighted	0.732451
ARID2	PDCD2	0.443839	0.0718632	0.0906643	weighted	0.732451
ARID2	ARHGAP45	0.205055	0.0748657	0.0906894	weighted	0.732451
ARID2	CD300A	-0.22346	-0.0739798	0.0907385	weighted	0.732451
ARID2	C10orf95-AS1	-0.264404	-0.146319	0.0907833	weighted	0.732451
ARID2	LITATS1	2.05571	0.301251	0.0908551	weighted	0.732451
ARID2	ARB2A	0.553396	0.125876	0.0908933	weighted	0.732451
ARID2	LACC1	-0.357188	-0.0558253	0.090977	weighted	0.732451
ARID2	UBN1	0.375713	0.0737235	0.0910053	weighted	0.732451
ARID2	GRB2	-0.172976	-0.0356767	0.0911763	weighted	0.732451
ARID2	USP38	-0.346534	-0.131629	0.0911842	weighted	0.732451
ARID2	INTS14	-0.769224	-0.198439	0.0912753	weighted	0.732451
ARID2	FANCD2	0.318546	0.144903	0.0912754	weighted	0.732451
ARID2	ISG15	-0.0578392	-0.136502	0.0913945	weighted	0.732451
ARID2	HACL1	-0.421666	-0.179606	0.0914344	weighted	0.732451
ARID2	MDM1	0.716513	0.178828	0.0914542	weighted	0.732451
ARID2	TFB2M	0.570543	0.166904	0.0915002	weighted	0.732451
ARID2	EVI2B	0.406959	0.0585898	0.0915473	weighted	0.732451
ARID2	C9orf85	-0.779375	-0.14487	0.0915606	weighted	0.732451
ARID2	RTL8C	-0.250222	-0.115386	0.0916015	weighted	0.732451
ARID2	CHMP7	-0.170604	-0.229794	0.0916552	weighted	0.732451
ARID2	BCAS3	-0.920634	-0.186687	0.0918099	weighted	0.732451
ARID2	NFIA	1.36641	0.325996	0.0918414	weighted	0.732451
ARID2	MZF1	1.30886	0.246722	0.0918631	weighted	0.732451
ARID2	IFT81	1.23046	0.237523	0.0919142	weighted	0.732451
ARID2	FAM215B	1.35094	0.205198	0.0920142	weighted	0.732451
ARID2	CCNYL1	-0.882325	-0.204985	0.0920224	weighted	0.732451
ARID2	S100A2	1.53568	0.403051	0.0920571	weighted	0.732451
ARID2	STARD4	0.505731	0.119077	0.0921407	weighted	0.732451
ARID2	RPS2	-0.101068	-0.0258796	0.092189	weighted	0.732451
ARID2	RASGRP2	1.19486	0.277652	0.0923929	weighted	0.732451
ARID2	SMARCE1P1	2.36193	1.52936	0.0924508	weighted	0.732451
ARID2	OSBPL6	-1.75566	-0.589984	0.0924925	weighted	0.732451
ARID2	MORF4L1	0.178164	0.0410242	0.0924987	weighted	0.732451
ARID2	COG3	-0.561387	-0.201704	0.0926594	weighted	0.732451
ARID2	MZT1	0.487642	0.127451	0.0926675	weighted	0.732451
ARID2	GAPDH-DT	1.88349	0.521008	0.0926781	weighted	0.732451
ARID2	PLCL1	0.991908	0.250581	0.0927507	weighted	0.732451
ARID2	ZNF805	1.24654	0.246034	0.0927726	weighted	0.732451
ARID2	RUSF1	0.924332	0.202506	0.0928193	weighted	0.732451
ARID2	TCF20	0.39999	0.111918	0.0929195	weighted	0.732451
ARID2	HNRNPLL	0.488616	0.0930827	0.0929817	weighted	0.732451
ARID2	CITED4	-0.954573	-0.342425	0.0930185	weighted	0.732451
ARID2	PCNX1	0.411654	0.0819137	0.09303	weighted	0.732451
ARID2	TUBB6	-1.43638	-0.471093	0.0932033	weighted	0.732451
ARID2	MIF4GD-DT	1.71082	0.351248	0.0932413	weighted	0.732451
ARID2	INTS6-AS1	-1.55003	-0.356823	0.0933702	weighted	0.732451
ARID2	SERPINF2	0.575612	0.0924863	0.0934699	weighted	0.732451
ARID2	PWWP2A	0.382232	0.112166	0.0934749	weighted	0.732451
ARID2	MBIP	-0.509743	-0.121654	0.0934869	weighted	0.732451
ARID2	KLHDC9	2.33948	0.990848	0.0935181	weighted	0.732451
ARID2	GSDMD	-0.78099	-0.149253	0.0935787	weighted	0.732451
ARID2	ITGAM	0.363008	0.0761057	0.0936127	weighted	0.732451
ARID2	RN7SL172P	-1.16179	-1.00855	0.0938134	weighted	0.732451
ARID2	SLC25A34	2.28665	1.35213	0.0938515	weighted	0.732451
ARID2	DDX3Y	-0.294016	-0.0917172	0.0939048	weighted	0.732451
ARID2	LRRC39	-2.08958	-0.387421	0.093925	weighted	0.732451
ARID2	TRIM56	0.637979	0.08889	0.0939324	weighted	0.732451
ARID2	ZBTB37	-0.960064	-0.188342	0.0939344	weighted	0.732451
ARID2	CHMP4B	-0.256186	-0.0778633	0.0940079	weighted	0.732451
ARID2	IMPA2	0.725594	0.113315	0.0940287	weighted	0.732451
ARID2	SNHG4	-2.05631	-0.397297	0.0940608	weighted	0.732451
ARID2	STON2	-1.25426	-0.384642	0.0940686	weighted	0.732451
ARID2	RTN4	-0.111714	-0.0532671	0.094098	weighted	0.732451
ARID2	ALDH1A3-AS1	1.12116	0.162911	0.0941509	weighted	0.732451
ARID2	ZNF81	1.6452	0.225334	0.0941864	weighted	0.732451
ARID2	FADS2	0.376087	0.0840795	0.094189	weighted	0.732451
ARID2	CASTOR2	-1.30336	-0.441098	0.0942435	weighted	0.732451
ARID2	KIF2C	0.682691	0.151351	0.0942988	weighted	0.732451
ARID2	RAB20	-1.11724	-0.295248	0.0943841	weighted	0.732451
ARID2	CCDC136	-0.543602	-0.398575	0.0944043	weighted	0.732451
ARID2	DNAJC21	0.249966	0.057734	0.0944841	weighted	0.732451
ARID2	THAP2	0.617729	0.182107	0.0945412	weighted	0.732451
ARID2	GON4L	0.419845	0.089064	0.0945565	weighted	0.732451
ARID2	ITPRID2	-0.391411	-0.076356	0.0945846	weighted	0.732451
ARID2	DDIT4	0.54006	0.0647434	0.0946198	weighted	0.732451
ARID2	DGCR11	2.04493	0.494591	0.0947807	weighted	0.732451
ARID2	MGME1	0.540886	0.0989666	0.0948453	weighted	0.732451
ARID2	REX1BD	-0.219171	-0.0573921	0.0948965	weighted	0.732451
ARID2	TPD52	-0.480677	-0.127761	0.0949344	weighted	0.732451
ARID2	FEM1B	0.533736	0.110744	0.094974	weighted	0.732451
ARID2	CHPF	-1.46765	-0.443945	0.0949894	weighted	0.732451
ARID2	RN7SL230P	0.708937	1.02874	0.0950079	weighted	0.732451
ARID2	PRPF18	1.18444	0.140503	0.0950193	weighted	0.732451
ARID2	ACTR3-AS1	0.593718	0.170558	0.0952582	weighted	0.732451
ARID2	SPINK9	2.30815	1.79361	0.0953661	weighted	0.732451
ARID2	MAGEH1	-1.08745	-0.422497	0.0954239	weighted	0.732451
ARID2	PTGS2	0.399745	0.0936295	0.0954393	weighted	0.732451
ARID2	GSTO1	-0.167268	-0.0514936	0.0954528	weighted	0.732451
ARID2	NAA30	1.0925	0.159781	0.0955159	weighted	0.732451
ARID2	NAB2	-1.1134	-0.376561	0.0955227	weighted	0.732451
ARID2	ZNF790-AS1	1.81254	0.42806	0.0955569	weighted	0.732451
ARID2	MYO5C	2.96891	0.882279	0.0955654	weighted	0.732451
ARID2	TAPBP	0.197071	0.0533513	0.0955957	weighted	0.732451
ARID2	AFF3	1.51175	0.427618	0.0956	weighted	0.732451
ARID2	HSPA4L	0.74053	0.225428	0.0957275	weighted	0.732664
ARID2	ANKRD13C	0.324997	0.123414	0.0957684	weighted	0.732664
ARID2	DAD1	-0.281962	-0.0589556	0.0957889	weighted	0.732664
ARID2	FRMD8	1.25345	0.180111	0.0959426	weighted	0.732852
ARID2	SPAG7	0.395147	0.0902924	0.0959639	weighted	0.732852
ARID2	ANKHD1-EIF4EBP3	2.21734	0.379585	0.0959744	weighted	0.732852
ARID2	CD1D	-0.412297	-0.101156	0.0963324	weighted	0.734973
ARID2	NFE2L2	-0.437492	-0.0696651	0.0964016	weighted	0.734973
ARID2	YIPF3	-0.341539	-0.0969871	0.096439	weighted	0.734973
ARID2	MAN2A2	0.910624	0.209065	0.0965181	weighted	0.734973
ARID2	ADK	-0.502329	-0.0847951	0.0965752	weighted	0.734973
ARID2	NSMCE1-DT	-0.362612	-0.700971	0.096648	weighted	0.734973
ARID2	THAP10	2.38667	1.65461	0.0966563	weighted	0.734973
ARID2	NOCT	-1.89567	-0.570299	0.0966829	weighted	0.734973
ARID2	MTND5P11	2.41714	1.38227	0.0969165	weighted	0.735776
ARID2	PLEK2	0.859861	0.244525	0.0969571	weighted	0.735776
ARID2	ECI2	-0.381286	-0.0884289	0.09699	weighted	0.735776
ARID2	FCGRT	-0.154502	-0.0326983	0.0970372	weighted	0.735776
ARID2	COLQ	1.55926	0.429371	0.0970952	weighted	0.735776
ARID2	PML	-0.546163	-0.176652	0.0971119	weighted	0.735776
ARID2	EWSR1	0.216807	0.0572869	0.0972552	weighted	0.735926
ARID2	SIGLEC12	-1.08464	-1.05452	0.0972984	weighted	0.735926
ARID2	DENND5B	0.545486	0.1248	0.0975531	weighted	0.735926
ARID2	TMEM237	0.785958	0.22568	0.0975906	weighted	0.735926
ARID2	EPB41L5	-1.14293	-0.509303	0.0976323	weighted	0.735926
ARID2	REPIN1	0.460608	0.0920108	0.0976565	weighted	0.735926
ARID2	ZYG11B	-0.363797	-0.118954	0.0977309	weighted	0.735926
ARID2	NENF	-0.17793	-0.0759437	0.097751	weighted	0.735926
ARID2	RPSAP6	2.33606	0.939339	0.0977625	weighted	0.735926
ARID2	UBXN2B	-0.785026	-0.144398	0.0978253	weighted	0.735926
ARID2	HOMER2	2.76394	0.906786	0.0978303	weighted	0.735926
ARID2	MRPS33	-0.292159	-0.0826284	0.0979281	weighted	0.735926
ARID2	ADD1	0.390714	0.0672601	0.0979755	weighted	0.735926
ARID2	OXA1L-DT	2.62207	0.933748	0.0980329	weighted	0.735926
ARID2	PRR5L	-1.05664	-0.324198	0.0980448	weighted	0.735926
ARID2	RPL32P32	1.32196	0.6157	0.0980613	weighted	0.735926
ARID2	SLC25A23	0.626605	0.148309	0.0980727	weighted	0.735926
ARID2	ATXN7L1	-1.28164	-0.240857	0.0982278	weighted	0.735926
ARID2	DPY19L1	0.51883	0.173081	0.0982688	weighted	0.735926
ARID2	PPIP5K1	1.56009	0.426086	0.0982919	weighted	0.735926
ARID2	PRSS27	2.45822	0.951172	0.0983665	weighted	0.735926
ARID2	BACE1	-0.670692	-0.167703	0.098412	weighted	0.735926
ARID2	TASOR	0.282621	0.0658815	0.0984501	weighted	0.735926
ARID2	RN7SL812P	2.31918	0.838088	0.0985437	weighted	0.735926
ARID2	ZNF746	-0.867324	-0.202028	0.0986263	weighted	0.735926
ARID2	LINC00526	1.66435	0.396551	0.0986467	weighted	0.735926
ARID2	ZNF678	0.912927	0.247964	0.0987924	weighted	0.735926
ARID2	PAM16	0.64692	0.209218	0.0988531	weighted	0.735926
ARID2	TCTN3	0.61625	0.119062	0.0988757	weighted	0.735926
ARID2	VPS37D	2.46368	0.938589	0.098932	weighted	0.735926
ARID2	GATD3	-1.43886	-0.793704	0.0989694	weighted	0.735926
ARID2	PLEKHB2	-0.137325	-0.0646654	0.0989896	weighted	0.735926
ARID2	KLRG1	-2.34469	-0.584362	0.099091	weighted	0.735926
ARID2	CYB5D2	-0.929288	-0.189472	0.0990956	weighted	0.735926
ARID2	TOMM20	-0.230383	-0.0535342	0.0992174	weighted	0.735926
ARID2	IARS2	0.29724	0.0690531	0.0992429	weighted	0.735926
ARID2	PXK	0.58475	0.0934665	0.0993288	weighted	0.735926
ARID2	RRAGC-DT	-2.12414	-0.64472	0.0993499	weighted	0.735926
ARID2	SEC24B-AS1	-1.12647	-0.796923	0.0993653	weighted	0.735926
ARID2	TMEM273	-1.44142	-1.35063	0.0994305	weighted	0.735926
ARID2	GPX4	-0.208	-0.0427348	0.0994967	weighted	0.735926
ARID2	TUBG1	0.0889903	-0.171036	0.0996082	weighted	0.735926
ARID2	MOSPD1	-0.315072	-0.209587	0.0996234	weighted	0.735926
ARID2	ITPK1	-0.560279	-0.0950025	0.0996427	weighted	0.735926
ARID2	ANKS3	0.504136	0.171398	0.0997703	weighted	0.735926
ARID2	PARP16	-0.69992	-0.393162	0.0998239	weighted	0.735926
ARID2	LRCH4	-0.760062	-0.309446	0.0999248	weighted	0.735926
ARID2	TNFRSF8	-1.33612	-0.704018	0.0999838	weighted	0.735926
ARID2	PDZD7	1.60403	0.539541	0.0999848	weighted	0.735926
ARID2	PELP1	-0.622378	-0.149826	0.100004	weighted	0.735926
ARID2	LRG1	0.582649	0.126917	0.100007	weighted	0.735926
ARID2	SNX27	-0.367022	-0.077035	0.100041	weighted	0.735926
ARID2	GPC2	0.981199	-0.484959	0.100133	weighted	0.735926
ARID2	PGA3	-0.679369	-0.25795	0.10016	weighted	0.735926
ARID2	KIF1C	-1.18189	-0.179153	0.100201	weighted	0.735926
ARID2	RACK1	-0.0878535	-0.0255258	0.100202	weighted	0.735926
ARID2	GABARAPL1	-0.528681	-0.105619	0.100204	weighted	0.735926
ARID2	KAT5	-0.606531	-0.178395	0.100279	weighted	0.736077
ARID2	E2F4	0.288718	0.0861833	0.100347	weighted	0.736182
ARID2	ICE2	-0.183603	-0.112222	0.100458	weighted	0.7366
ARID2	NAGK	-0.213864	-0.0642937	0.100531	weighted	0.736717
ARID2	ARPC1A	-0.443117	-0.107388	0.100582	weighted	0.736717
ARID2	GARS1-DT	0.174275	0.0756507	0.100984	weighted	0.739013
ARID2	ZNF706	-0.231803	-0.0665228	0.101003	weighted	0.739013
ARID2	POP7	0.131287	0.103012	0.101144	weighted	0.739042
ARID2	METTL26	-0.441598	-0.0849401	0.10116	weighted	0.739042
ARID2	IER5L	-0.630852	-0.122798	0.10121	weighted	0.739042
ARID2	SHMT1	-0.710682	-0.174833	0.101241	weighted	0.739042
ARID2	RPL21	-0.307553	-0.0563542	0.101278	weighted	0.739042
ARID2	R3HDM4	-0.698213	-0.119486	0.101369	weighted	0.739114
ARID2	ELK4	0.51449	0.0966956	0.101396	weighted	0.739114
ARID2	BICRAL	0.725079	0.194528	0.1015	weighted	0.739473
ARID2	VKORC1	0.439275	0.0665564	0.101586	weighted	0.739559
ARID2	IL12RB1	-2.34234	-1.38087	0.101622	weighted	0.739559
ARID2	TM2D3	-0.464697	-0.115664	0.101674	weighted	0.739559
ARID2	SYNJ2	0.865119	0.168182	0.10182	weighted	0.740231
ARID2	RASSF8	-0.412481	-0.12223	0.101888	weighted	0.740327
ARID2	BTBD8	1.13398	0.216345	0.101971	weighted	0.740338
ARID2	TYMS	0.102178	0.100326	0.102047	weighted	0.740338
ARID2	NANOGP5	2.55752	1.01866	0.102052	weighted	0.740338
ARID2	TBL2	-0.40642	-0.156999	0.102223	weighted	0.740365
ARID2	PSRC1	-2.17211	-0.792629	0.102232	weighted	0.740365
ARID2	RRAS	-0.672541	-0.177899	0.102262	weighted	0.740365
ARID2	TMEM120A	0.483863	0.15988	0.102273	weighted	0.740365
ARID2	SERTAD2	0.509781	0.123672	0.102487	weighted	0.741191
ARID2	CCDC24	1.3388	0.510385	0.102527	weighted	0.741191
ARID2	GGCT	-0.373704	-0.0830195	0.102577	weighted	0.741191
ARID2	EOLA2	-1.52007	-0.310419	0.102642	weighted	0.741191
ARID2	SIGLEC15	-1.30493	-1.10874	0.102692	weighted	0.741191
ARID2	BLTP3B	-0.272635	-0.09403	0.102737	weighted	0.741191
ARID2	ZNF555	1.02501	0.316928	0.102778	weighted	0.741191
ARID2	BAIAP2-DT	0.48143	0.11975	0.102821	weighted	0.741191
ARID2	ATP6V0D2	-1.26668	-0.391945	0.102896	weighted	0.741338
ARID2	TGFBI	-0.179238	-0.0630956	0.102989	weighted	0.741621
ARID2	NRAS	-0.610767	-0.105444	0.103201	weighted	0.742052
ARID2	USP25	-0.529935	-0.140895	0.103208	weighted	0.742052
ARID2	AKT1S1	-0.0978429	-0.210015	0.103212	weighted	0.742052
ARID2	JOSD2	0.435511	0.0915408	0.103396	weighted	0.742717
ARID2	GPATCH3	0.914714	0.193054	0.103454	weighted	0.742717
ARID2	NUP37	0.532979	0.117329	0.103554	weighted	0.742717
ARID2	NR1H3	-1.43265	-0.582166	0.103623	weighted	0.742717
ARID2	SIK3	0.527942	0.117231	0.103638	weighted	0.742717
ARID2	DTL	0.237088	0.160113	0.103681	weighted	0.742717
ARID2	KCTD11	1.42018	0.310824	0.103758	weighted	0.742717
ARID2	MMADHC	-0.230608	-0.0642282	0.103786	weighted	0.742717
ARID2	BPGM	0.610303	0.138091	0.103794	weighted	0.742717
ARID2	RRM2B	0.471975	0.117457	0.103993	weighted	0.743425
ARID2	KHDRBS3	-1.79208	-0.768448	0.104024	weighted	0.743425
ARID2	RPL35A	-0.0943059	-0.026107	0.104109	weighted	0.743425
ARID2	MTMR4	0.670857	0.134914	0.104111	weighted	0.743425
ARID2	NOP2	-1.22538	-0.313719	0.104226	weighted	0.743503
ARID2	CORO1B	-0.243083	-0.05035	0.104244	weighted	0.743503
ARID2	ARRDC1	-0.453443	-0.147155	0.104285	weighted	0.743503
ARID2	KCNA5	-1.14275	-0.717461	0.104376	weighted	0.743552
ARID2	MPDU1	-0.652613	-0.104228	0.104401	weighted	0.743552
ARID2	SYT2	1.05769	0.161106	0.104494	weighted	0.743579
ARID2	BAZ1A	0.275488	0.0545404	0.104514	weighted	0.743579
ARID2	SLC31A2	0.437517	0.120273	0.104903	weighted	0.745713
ARID2	APOO	0.586435	0.139382	0.104923	weighted	0.745713
ARID2	RCOR2	2.11866	0.482664	0.105161	weighted	0.74663
ARID2	DOCK8-AS1	0.943055	0.211038	0.105203	weighted	0.74663
ARID2	FBXO42	0.795856	0.116324	0.105216	weighted	0.74663
ARID2	MCTP1	-0.779756	-0.252386	0.105363	weighted	0.746953
ARID2	CEP135	0.338124	0.101597	0.105371	weighted	0.746953
ARID2	NUP58	-0.333424	-0.114695	0.105465	weighted	0.74702
ARID2	AMDHD2	-0.361547	-0.169203	0.105507	weighted	0.74702
ARID2	FGFRL1	1.27405	0.319092	0.105561	weighted	0.74702
ARID2	TMEM204	2.28371	0.865079	0.105636	weighted	0.74702
ARID2	TAF2	0.593886	0.101025	0.105685	weighted	0.74702
ARID2	STK3	0.503205	0.138804	0.10579	weighted	0.74702
ARID2	SEPTIN9	-0.188322	-0.107512	0.105818	weighted	0.74702
ARID2	TBCD	-1.5285	-0.201036	0.105853	weighted	0.74702
ARID2	SYCP3	2.25911	0.897784	0.105873	weighted	0.74702
ARID2	C19orf81	0.959577	0.153129	0.106094	weighted	0.747243
ARID2	EPAS1	-1.81424	-1.17078	0.106162	weighted	0.747243
ARID2	FKBP1A	-0.108135	-0.0533573	0.106253	weighted	0.747243
ARID2	LIMD1	0.285698	0.136905	0.106294	weighted	0.747243
ARID2	TMEM131L	0.742736	0.154166	0.106297	weighted	0.747243
ARID2	HCCS	-0.540328	-0.121485	0.106328	weighted	0.747243
ARID2	ZNF571	-1.73506	-0.513545	0.106392	weighted	0.747243
ARID2	IKZF1	0.253198	0.0577511	0.106457	weighted	0.747243
ARID2	ZNF532	1.03815	0.159119	0.106461	weighted	0.747243
ARID2	SAA1	-1.88385	-1.72248	0.106461	weighted	0.747243
ARID2	AJUBA-DT	2.44777	0.875381	0.106565	weighted	0.747243
ARID2	LINC00467	-0.733651	-0.209455	0.106646	weighted	0.747243
ARID2	GRIPAP1	-0.33089	-0.0722481	0.106668	weighted	0.747243
ARID2	MTCO2P11	-1.7569	-0.968117	0.106723	weighted	0.747243
ARID2	MAPK8IP3	-0.597269	-0.173202	0.106866	weighted	0.747243
ARID2	TMEM183A	0.312166	0.0786444	0.106903	weighted	0.747243
ARID2	SNTB2	1.19268	0.218742	0.106973	weighted	0.747243
ARID2	DPRXP4	-1.35137	-0.423855	0.106979	weighted	0.747243
ARID2	POLQ	-0.0503145	0.16399	0.107038	weighted	0.747243
ARID2	PPIC	-0.639512	-0.812915	0.10707	weighted	0.747243
ARID2	MADD	0.670359	0.114981	0.107143	weighted	0.747243
ARID2	CIAPIN1	-0.473981	-0.12076	0.107157	weighted	0.747243
ARID2	MDC1	0.867873	0.135982	0.107163	weighted	0.747243
ARID2	YIPF4	0.35532	0.0724681	0.107338	weighted	0.747797
ARID2	TAF12	-0.41659	-0.0916054	0.107352	weighted	0.747797
ARID2	PTPN4	0.630002	0.153832	0.107573	weighted	0.748443
ARID2	LIMS1	-0.169051	-0.0448972	0.107601	weighted	0.748443
ARID2	PLEKHH2	1.34523	0.606996	0.10761	weighted	0.748443
ARID2	BUB1B	0.572377	0.137148	0.10767	weighted	0.748484
ARID2	ACTA2	2.56623	1.75341	0.107752	weighted	0.748672
ARID2	EEIG2	0.334989	0.0761311	0.107935	weighted	0.749116
ARID2	HMGB1	0.127606	0.0341289	0.108027	weighted	0.749116
ARID2	IL21R	0.527542	0.187252	0.108226	weighted	0.749116
ARID2	TWF2	-0.0987224	-0.0546086	0.108334	weighted	0.749116
ARID2	MYOM1	2.05063	0.371915	0.108372	weighted	0.749116
ARID2	TP53INP1	-0.651352	-0.128144	0.108379	weighted	0.749116
ARID2	IARS1	0.476309	0.0800394	0.108397	weighted	0.749116
ARID2	XPA	-0.278005	-0.103992	0.108415	weighted	0.749116
ARID2	B4GALT6	1.13964	0.236213	0.108431	weighted	0.749116
ARID2	RPL12P21	2.53014	0.949172	0.108492	weighted	0.749116
ARID2	CDK1	0.40281	0.114714	0.108553	weighted	0.749116
ARID2	PRKAR2A	0.340686	0.0568488	0.108607	weighted	0.749116
ARID2	ALKBH7	-0.116287	-0.0675308	0.10869	weighted	0.749116
ARID2	MKLN1	0.16208	0.0840325	0.108709	weighted	0.749116
ARID2	RANBP9	-0.531107	-0.109184	0.108853	weighted	0.749116
ARID2	PRKAG1	-0.752324	-0.389048	0.108943	weighted	0.749116
ARID2	IQCH-AS1	-0.910215	-1.08519	0.108985	weighted	0.749116
ARID2	NSL1	-0.13895	-0.0602535	0.109055	weighted	0.749116
ARID2	GPS1	0.500553	0.125336	0.109228	weighted	0.749116
ARID2	NOMO3	-0.568255	-0.233071	0.109243	weighted	0.749116
ARID2	PMS1	0.597517	0.128356	0.109284	weighted	0.749116
ARID2	MARCHF6-DT	2.87401	0.610005	0.109342	weighted	0.749116
ARID2	FAAP100	-0.953231	-0.357942	0.109367	weighted	0.749116
ARID2	VWCE	-1.24479	-0.851797	0.10938	weighted	0.749116
ARID2	PARS2	2.16978	0.406787	0.109386	weighted	0.749116
ARID2	HDX	0.882575	0.206318	0.109482	weighted	0.749116
ARID2	RAB11FIP4	0.509709	0.104101	0.1095	weighted	0.749116
ARID2	MRPL35	-0.328645	-0.08443	0.109519	weighted	0.749116
ARID2	RWDD1	-0.296528	-0.0628384	0.109527	weighted	0.749116
ARID2	IPMK	0.784661	0.149666	0.10954	weighted	0.749116
ARID2	HTRA1	-0.437162	-0.0929613	0.109578	weighted	0.749116
ARID2	ZNF100	-0.65164	-0.159309	0.109722	weighted	0.749116
ARID2	RPL28	-0.0897613	-0.022889	0.109756	weighted	0.749116
ARID2	SPMIP4	0.780684	0.197266	0.109878	weighted	0.749116
[truncated: 416,582+ more rows]
